# Supplementary material for: Comparative genomics reveals a widespread distribution of an exopolysaccharide biosynthesis gene cluster among Vibrionaceae
Source: BMC Res Notes. 2018 Feb 6;11:102. doi: 10.1186/s13104-018-3214-z (PMC5801674; doi:10.1186/s13104-018-3214-z)
Supplement: Supplementary file 1 — Additional file 1. List of strains studied. The assembly reference is indicated as well as clades. [file 13104_2018_3214_MOESM1_ESM.xlsx]

## Sheet: Feuil1
	Assembly Accession	Assembly Date	Used abbreviation	Genome	Strain	Type srain	Clade	Assembly level	eps cluster
1	ASM1180v1	2008-04-02	A. fischeri_ES114	Aliivibrio fischeri	ES114		Fischeri	whole genome	Y
2	ASM2084v1	2008-08-28	A. fischeri_MJ11	Aliivibrio fischeri	MJ11		Fischeri	whole genome	Y
3	ASM169105v1	2016-07-21	A. logei	Aliivibrio logei	1S159		Fischeri	scaffolds	Y
4	ASM19649v1	2008-10-01	A. salmonicida	Aliivibrio salmonicida	LFI1238		Fischeri	whole genome	Y
5	AWOD1	2014-09-30	A. wodanis	Aliivibrio wodanis	AWOD1		Fischeri	whole genome	Y
6	ASM62116v1	2014-04-08	E. calviensis	Enterovibrio calviensis	LMG 21294=DSM 14347	T	Enterovibrio	scaffolds	Y
7	CAIM912T.1	2016-02-11	E. coralii	Enterovibrio coralii	LMG 22228=CAIM 912	T	Enterovibrio	contigs	Y
8	ASM155825v1	2016-02-11	G. hollisae	Grimontia hollisae	LMG 17719=ATCC 33564	T	Grimontia	whole genome	N
9	ASM15326v1	2006-06-29	P. angustum	Photobacterium angustum	S14		Phosphoreum	scaffolds	N
10	ASM17679v1	2009-11-13	P. damselae	Photobacterium damselae subsp. Damselae	LMG 7892=CIP 102761	T	Damselae	scaffolds	N
11	CFSAN029430_01.0	2015-03-10	P. iliopiscarium	Photobacterium iliopiscarium	ATCC 51761		Phosphoreum	contigs	N
12	BDW_PRJEB5262	2015-04-22	P. phosphoreum	Photobacterium phosphoreum	ANT-2200		Phosphoreum	scaffolds	Y
13	ASM19625v1	2004-05-17	P. profundum	Photobacterium profundum	SS9		Profundum	scaffolds	N
14	costicolaLMG11651	2014-01-07	S. costicola	Salinivibrio costicola subsp. costicola	LMG 11651=ATCC 33508	T	Salinivibrio	contigs	N
15	SaliniS10B	2014-01-07	S. socompensis	Salinivibrio socompensis	S10B		Salinivibrio	contigs	N
16	ASM51814v1	2014-01-13	V. albensis	Vibrio albensis	LMG 4406=ATCC 14547	T	Cholerae	scaffolds	N
17	ASM35417v2	2013-09-10	V. alginolyticuS. ATCC17749	Vibrio alginolyticus	LMG 4409=ATCC 17749=NBRC 15630	T	Harveyi	whole genome	Y
18	ASM146973v1	2015-12-09	V. alginolyticuS. ATCC33787	Vibrio alginolyticus	ATCC 33787		Harveyi	whole genome	Y
19	ASM167974v1	2016-07-05	V. alginolyticuS. ZJ-T	Vibrio alginolyticus	ZJ-T		Harveyi	whole genome	Y
20	ASM15350v1	2006-06-29	V. alginolyticuS. 12G01	Vibrio alginolyticus	12G01		Harveyi	scaffolds	Y
21	ASM21767v1	2011-06-09	V. anguillarum_775	Vibrio anguillarum	775		Anguillarum	whole genome	N
22	ASM2482v1	2009-11-03	V. antiquariuS. EX25	Vibrio antiquarius	EX25		Harveyi	whole genome	Y
23	VatlanticusCECT7223_Velvet_Prokka	2016-07-16	V. atlanticuS. CECT7223	Vibrio atlanticus	LMG 24300=CECT 7223	T	Splendidus	scaffolds	Y
24	ASM40026v1	2013-05-15	V. azureuS. NBRC104587	Vibrio azureus	LMG 25266=NBRC 104587=KCTC 22352	T	Harveyi	contigs	Y
25	ASM163906v2	2016-11-07	V. barjaei_3062	Vibrio barjaei	3062		Mediterranei	contigs	Y
26	ASM139945v2	2016-05-17	V. bivalvicida	Vibrio bivalvicida	605	T	Orientalis	scaffolds	Y
27	ASM18925v1	2011-02-11	V. brasiliensiS. LMG20546	Vibrio brasiliensis	LMG 20546	T	Orientalis	contigs	Y
28	ASM167727v1	2016-06-28	V. breoganii_FF50	Vibrio breoganii	FF50		Halioticoli	whole genome	Y
29	ASM1770v1	2007-08-28	V. campbellii_BAA1116	Vibrio campbellii	ATCC BAA-1116=BB120		Harveyi	whole genome	Y
30	ASM40034v1	2013-05-15	V. campbellii_NBRC15631	Vibrio campbellii	LMG 11216=ATCC 25920=CAIM519=NBRC15631	T	Harveyi	contigs	Y
31	Vcar_1.0	2010-10-20	V. caribbeanicus	Vibrio caribbeanicus	ATCC BAA-2122=DSM 23640	T	Pectenicida	contigs	N
32	VcelticusCECT7224_Velvet_Prokka	2016-07-17	V. celticus	Vibrio celticus	LMG 23850=Rd 8.15=CECT 7224	T	Splendidus	scaffolds	Y
33	ASM2160v1	2009-04-20	V. choleraE. M66-2	Vibrio cholerae M66-2	M66-2		Cholerae	whole genome	N
34	ASM674v1	2001-01-09	V. choleraE. N16961	Vibrio cholerae O1 biovar El Tor str. N16961	N16961		Cholerae	whole genome	N
35	ASM1624v1	2007-05-08	V. choleraE. O395	Vibrio cholerae O395	O395		Cholerae	whole genome	N
36	ASM159765v1	2016-03-25	V. cidicii	Vibrio cidicii	LMG 29267=2756-81	T	Vulnificus	whole genome	N
37	ASM76353v2	2014-10-28	V. coralliilyticus	Vibrio coralliilyticus	OCN014		Coralliilyticus	whole genome	Y
38	Evh12	2015-12-15	V. crassostreae	Vibrio crassostreae	Evh12		Splendidus	scaffolds	Y
39	HGAP	2013-09-30	V. cyclitrophicus	Vibrio cyclitrophicus	FF75		Splendidus	scaffolds	Y
40	VDIABv1_PRJEB5898	2015-06-30	V. diabolicus	Vibrio diabolicus	LMG 19805=CNCM I-1629	T	Harveyi	contigs	Y
41	ASM74001v1	2014-08-02	V. diazotrophicus	Vibrio diazotrophicus	NBRC 103148		Diazotrophicus	contigs	N
42	ASM46718v1	2013-09-13	V. ezurae	Vibrio ezurae	NBRC 102218		Halioticoli	contigs	N
43	ASM155841v1	2016-02-11	V. fluvialis	Vibrio fluvialis	LMG 7894=ATCC 33809	T	Cholerae	whole genome	N
44	Soap denovo 2.01	2014-05-23	V. fortis	Vibrio fortis	Dalian 14		Splendidus	scaffolds	Y
45	ASM18432v1	2010-12-17	V. furnissii	Vibrio furnissii	NCTC 11218		Cholerae	whole genome	N
46	S2757	2015-04-01	V. galatheae	Vibrio galatheae	S2757		Unknown	contigs	N
47	IMG-taxon 2582581274 annotated assembly	2016-12-03	V. gazogenes	Vibrio gazogenes	LMG 19540=DSM 21264=ATCC 29988=NBRC 103151	T	Gazogenes	scaffolds	N
48	ASM49669v1	2013-11-05	V. halioticoli	Vibrio halioticoli	LMG 18542=NBRC 102217=ATCC 700680	T	Halioticoli	contigs	Y
49	ASM77011v2	2014-12-05	V. harveyi_ATCC33843	Vibrio harveyi	LMG 11226=ATCC 33843=392 [MAV]		Harveyi	whole genome	Y
50	ASM155843v1	2016-02-11	V. harveyi_ATCC43516	Vibrio harveyi	LMG 11755=ATCC 43516		Harveyi	whole genome	Y
51	VhemicentrotiCECT8714_SPAdes_Prokka	2016-07-17	V. hemicentroti	Vibrio hemicentroti	CECT 8714		Splendidus	contigs	Y
52	ASM127478v1	2015-08-26	V. hepatarius	Vibrio hepatarius	LMG 20362=DSM 19134	T	Orientalis	contigs	N
53	ASM81843v1	2015-01-09	V. hyugaensis	Vibrio hyugaensis	090810a		Harveyi	contigs	Y
54	ASM22260v1	2011-08-04	V. ichthyoenteri	Vibrio ichthyoenteri	LMG 19664=ATCC 700023	T	Scophthalmi	contigs	Y
55	ViCECT7692_1.0	2016-04-13	V. inhibens	Vibrio inhibens	BFLP-10		Harveyi	scaffolds	Y
56	ASM83043v1	2015-01-30	V. ishigakensis	Vibrio ishigakensis	JCM19232		Halioticoli	contigs	Y
57	ASM81871v1	2015-01-09	V. jasicida	Vibrio jasicida	200612G		Harveyi	scaffolds	Y
58	ASM27216v2	2016-09-16	V. kanaloae	Vibrio kanaloae	5S-149		Splendidus	scaffolds	Y
59	ASM123847v1	2015-08-05	V. lentus	Vibrio lentus	BSW13		Splendidus	contigs	Y
60	ASM42676v1	2013-07-11	V. litoralis	Vibrio litoralis	DSM 17657=MANO22D	T	Rumoinensis	scaffolds	N
61	ASM75538v1	2014-09-12	V. maritimus	Vibrio maritimus	JCM 19235		Mediterranei	contigs	Y
62	ASM159112v1	2016-02-23	V. mediterranei	Vibrio mediterranei	LMG 11258=NBRC 15635=CAIM316	T	Mediterranei	contigs	Y
63	ASM140216v1	2015-10-22	V. metoecus	Vibrio metoecus	07-2435		Cholerae	contigs	N
64	ASM17615v1	2009-10-06	V. metschnikovii	Vibrio metschnikovii	LMG 11664 =CIP 69-14	T	Cholerae	contigs	N
65	ASM155847v1	2016-02-11	V. mimicuS. ATCC33654	Vibrio mimicus	ATCC 33654		Cholerae	whole genome	Y
66	ASM176735v1	2016-10-18	V. mimicuS. SCCF01	Vibrio mimicus	SCCF01		Cholerae	whole genome	Y
67	ASM83050v1	2015-01-30	V. mytili	Vibrio mytili	LMG 19157=ATCC 51288=CAIM 528	T	Harveyi	contigs	N
68	ASM168002v1	2016-07-06	V. natriegenS. ATCC14048	Vibrio natriegens	LMG 10935=ATCC 14048=NBRC 15636= DSM 759	T	Harveyi	whole genome	Y
69	ASM168004v1	2016-07-06	V. natriegenS. CCUG16371	Vibrio natriegens	CCUG 16371		Harveyi	whole genome	Y
70	ASM168006v1	2016-07-06	V. natriegenS. CCUG16373	Vibrio natriegens	CCUG 16373		Harveyi	whole genome	Y
71	ASM168008v1	2016-07-06	V. natriegenS. CCUG16374	Vibrio natriegens	LMG 11666=CCUG 16374		Harveyi	whole genome	Y
72	2540-90v1.0	2014-10-07	V. navarrensis	Vibrio navarrensis	LMG 15976=ATCC 51183	T	Vulnificus	contigs	N
73	S2394	2015-04-01	V. neptunius	Vibrio neptunius	S2394		Coralliilyticus	contigs	Y
74	ASM127480v1	2015-08-26	V. nereis	Vibrio nereis	LMG 3895=DSM 19584	T	Nereis	contigs	N
75	ASM80127v1	2013-10-01	V. nigripulchritudo	Vibrio nigripulchritudo	SFn1		Nigripulchritudo	whole genome	Y
76	ASM25720v1	2011-06-22	V. ordalii_ATCC33509	Vibrio ordalii	LMG 13544=ATCC 33509	T	Anguillarum	contigs	Y
77	ASM28713v2	2016-09-16	V. ordalii_12B09	Vibrio ordalii	12B09		Anguillarum	scaffolds	N
78	ASM17623v1	2009-10-09	V. orientalis	Vibrio orientalis	LMG 7897=ATCC 33934	T	Orientalis	scaffolds	Y
79	ASM82973v1	2014-12-06	V. owensii	Vibrio owensii	GRA50-12		Harveyi	scaffolds	Y
80	ASM71179v1	2014-06-25	V. pacinii	Vibrio pacinii	LMG 19999=DSM 19139	T	Unknown	scaffolds	Y
81	ASM19609v1	2004-05-11	V. parahaemolyticuS. RIMD2210633	Vibrio parahaemolyticus	RIMD 2210633		Harveyi	whole genome	Y
82	ASM155849v1	2016-02-11	V. parahaemolyticuS. ATCC17802	Vibrio parahaemolyticus	LMG 2850=ATCC 17802	T	Harveyi	whole genome	Y
83	ASM75415v1	2014-09-11	V. ponticus	Vibrio ponticus	JCM 19238		Scophthalmi	contigs	Y
84	ASM46712v1	2013-09-13	V. proteolyticus	Vibrio proteolyticus	LMG 3772=NBRC 13287	T	Orphan	contigs	Y
85	ASM82788v1	2015-01-23	V. renipiscarius	Vibrio renipiscarius	DCR 1-4-2	T	Scophthalmi	scaffolds	Y
86	ASM71180v1	2014-06-25	V. rhizophaerae	Vibrio rhizosphaerae	LMG 23790=DSM 18581	T	Gazogenes	scaffolds	N
87	ASM40040v1	2013-05-15	V. rotiferianus	Vibrio rotiferianus	LMG 21460=CAIM 577	T	Harveyi	contigs	Y
88	ASM28695v2	2016-09-16	V. rumoiensis	Vibrio rumoiensis	1S-45		Rumoinensis	scaffolds	N
89	ASM40042v1	2013-05-15	V. sagamiensis	Vibrio sagamiensis	NBRC 104589		Harveyi	contigs	Y
90	ASM168546v1	2016-07-15	V. scophthalmi_VS-12	Vibrio scophthalmi	VS-12		Scophthalmi	whole genome	Y
91	ASM168780v1	2016-07-20	V. scophthalmi_VS-05	Vibrio scophthalmi	VS-05		Scophthalmi	whole genome	Y
92	ASM18153v1	2007-06-14	V. shilonii	Vibrio shilonii	LMG 19703=AK1	T	Mediterranei	contigs	Y
93	ASM18927v1	2011-02-11	V. sinaloensis	Vibrio sinaloensis	DSM 21326		Orientalis	contigs	Y
94	ASM24138v1	2012-01-05	V. sP. EJY3	Vibrio sp. EJY3	EJY3		Harveyi	whole genome	Y
95	ASM15276v1	2006-05-04	V. splendidus	Vibrio splendidus	12B01		Splendidus	scaffolds	Y
96	ASM9146v1	2009-02-13	V. tasmaniensis	Vibrio tasmaniensis	LGP32		Splendidus	whole genome	Y
97	VtoranzoniaeCECT7225_SPAdes_Prokka	2016-06-28	V. toranzoniae	Vibrio toranzoniae	CECT 7225	T	Splendidus	contigs	Y
98	ASM154793v1	2015-09-11	V. tritonius	Vibrio tritonius	LMG 25401=JCM 16456=AM2	T	Porteresiae	whole genome	N
99	ASM77210v1	2014-11-05	V. tubiashii	Vibrio tubiashii	LMG 10936=ATCC 19109	T	Orientalis	whole genome	Y
100	ASM78332v1	2014-11-14	V. variabilis	Vibrio variabilis	T01		Mediterranei	contigs	Y
101	ASM3976v1	2011-01-25	V. vulnificuS. CMCP6	Vibrio vulnificus CMCP6	CMCP6		Vulnificus	whole genome	Y
102	ASM974v1	2003-10-03	V. vulnificuS. YJ016	Vibrio vulnificus YJ016	YJ016		Vulnificus	whole genome	Y
103	ASM127485v1	2015-08-26	V. xuii	Vibrio xuii	LMG 21346=DSM 17185	T	Nereis	contigs	Y
