# Supplementary material for: Comparative genomics reveals a widespread distribution of an exopolysaccharide biosynthesis gene cluster among Vibrionaceae
Source: BMC Res Notes. 2018 Feb 6;11:102. doi: 10.1186/s13104-018-3214-z (PMC5801674; doi:10.1186/s13104-018-3214-z)
Supplement: Supplementary file 2 — Additional file 2. List of strains and sequence accession numbers used for the MLSA (multilocus sequence analysis). [file 13104_2018_3214_MOESM2_ESM.xlsx]

## Sheet: Feuil1
Abbreviation		Strain	Accession number
	Species		pyrH	gapA	mreB	gyrB	topA
A. fischeri_ES114	Aliivibrio fischeri	ES114	ASM1180v1 (WGS data)
A. fischeri_MJ11	Aliivibrio fischeri	MJ11	ASM2084v1 (WGS data)
A. logei	Aliivibrio logei	1S159	ASM169105v1 (scaffold data)
A. salmonicida	Aliivibrio salmonicida	LFI1238	ASM19649v1 (WGS data)
A. wodanis	Aliivibrio wodanis	AWOD1	AWOD1 (WGS data)
E. calviensis	Enterovibrio calviensis	LMG 21294=DSM 14347	ASM62116v1 (scaffold data)	taxvibrio	ASM62116v1 (scaffold data)	taxvibrio
E. coralii	Enterovibrio coralii	LMG 22228=CAIM 912	JF739392	taxvibrio
G. hollisae	Grimontia hollisae	LMG 17719=ATCC 33564	taxvibrio		ASM155825v1 (WGS data)	taxvibrio	ASM155825v1 (WGS data)
P. angustum	Photobacterium angustum	S14	ASM15326v1 (WGS data)
P. damselae	Photobacterium damselae subsp. Damselae	LMG 7892=CIP 102761	ASM17679v1 (scaffold data)	taxvibrio
P. iliopiscarium	Photobacterium iliopiscarium	ATCC 51761	CFSAN029430_01.0 (contig data)
P. phosphoreum	Photobacterium phosphoreum	ANT-2200	BDW_PRJEB5262 (scaffold data)
P. profundum	Photobacterium profundum	SS9	taxvibrio
S. costicola	Salinivibrio costicola subsp. costicola	LMG 11651=ATCC 33508	X74699 (contig data)	taxvibrio
S. socompensis	Salinivibrio socompensis	S10B	SaliniS10B (contig data)
V. albensis	Vibrio albensis	LMG 4406=ATCC 14547	ASM51814v1 (scaffold data)
V. alginolyticus_12G01	Vibrio alginolyticus	12G01	ASM15350v1 (WGS data)
V. alginolyticus_ATCC17749	Vibrio alginolyticus	LMG 4409=ATCC 17749=NBRC 15630	taxvibrio
V. alginolyticus_ATCC33787	Vibrio alginolyticus	ATCC 33787	ASM146973v1 (scaffold data)
V. alginolyticus_ZJ-T	Vibrio alginolyticus	ZJ-T	ASM167974v1 (WGS data)
V. anguillarum_775	Vibrio anguillarum	775	ASM21767v1 (WGS data)
V. antiquarius_EX25	Vibrio antiquarius	EX25	ASM2482v1 (scaffold data)
V. atlanticus_CECT7223	Vibrio atlanticus	LMG 24300=CECT 7223	VatlanticusCECT7223_Velvet_Prokka (contig data)
V. azureus_NBRC104587	Vibrio azureus	LMG 25266=NBRC 104587=KCTC 22352	ASM40026v1 (contig data)
V. barjaei_3062	Vibrio barjaei	3062	ASM163906v2 (scaffold data)
V. bivalvicida	Vibrio bivalvicida	605	ASM139945v2 (contig data)
V. brasiliensis_LMG20546	Vibrio brasiliensis	LMG 20546	taxvibrio
V. breoganii_FF50	Vibrio breoganii	FF50	ASM167727v1 (WGS data)
V. campbellii_BAA1116	Vibrio campbellii	ATCC BAA-1116=BB120	ASM1770v1 (contig data)
V. campbellii_NBRC15631	Vibrio campbellii	LMG 11216=ATCC 25920=CAIM519=NBRC15631	taxvibrio
V. caribbeanicus	Vibrio caribbeanicus	ATCC BAA-2122=DSM 23640	Vcar_1.0 (scaffold data)
V. celticus	Vibrio celticus	LMG 23850=Rd 8.15=CECT 7224	VcelticusCECT7224_Velvet_Prokka (WGS data)
V. cholerae_M66-2	Vibrio cholerae	M66-2	ASM2160v1 (WGS data)
V. cholerae_N16961	Vibrio cholerae	N16961	ASM674v1 (WGS data)
V. cholerae_O395	Vibrio cholerae	O395	ASM1624v1 (WGS data)
V. cidicii	Vibrio cidicii	LMG 29267=2756-81	ASM159765v1 (WGS data)
V. coralliilyticus	Vibrio coralliilyticus	OCN014	ASM76353v2 (scaffold data)
V. crassostreae	Vibrio crassostreae	Evh12	Evh12 (scaffold data)
V. cyclitrophicus	Vibrio cyclitrophicus	FF75	HGAP (contig data)
V. diabolicus	Vibrio diabolicus	LMG 19805=CNCM I-1629	VDIABv1_PRJEB5898 (contig data)
V. diazotrophicus	Vibrio diazotrophicus	NBRC 103148	ASM74001v1 (contig data)
V. ezurae	Vibrio ezurae	NBRC 102218	ASM46718v1 (WGS data)
V. fluvialis	Vibrio fluvialis	LMG 7894=ATCC 33809	taxvibrio
V. fortis	Vibrio fortis	Dalian 14	Soap denovo 2.01 (WGS data)
V. furnissii	Vibrio furnissii	NCTC 11218	ASM18432v1 (contig data)
V. galatheae	Vibrio galatheae	S2757	S2757 (scaffold data)
V. gazogenes	Vibrio gazogenes	LMG 19540=DSM 21264=ATCC 29988=NBRC 103151	taxvibrio		IMG-taxon 2582581274 annotated assembly (contig data)	taxvibrio	IMG-taxon 2582581274 annotated assembly (contig data)
V. halioticoli	Vibrio halioticoli	LMG 18542=NBRC 102217=ATCC 700680	taxvibrio		ASM49669v1 (WGS data)	taxvibrio
V. harveyi_ATCC33843	Vibrio harveyi	LMG 11226=ATCC 33843=392 [MAV]	ASM77011v2 (WGS data)
V. harveyi_ATCC43516	Vibrio harveyi	LMG 11755=ATCC 43516	ASM155843v1 (WGS data)
V. hemicentroti	Vibrio hemicentroti	CECT 8714	VhemicentrotiCECT8714_SPAdes_Prokka (contig data)
V. hepatarius	Vibrio hepatarius	LMG 20362=DSM 19134	taxvibrio
V. hyugaensis	Vibrio hyugaensis	090810a	ASM81843v1 (contig data)
V. ichthyoenteri	Vibrio ichthyoenteri	LMG 19664=ATCC 700023	taxvibrio
V. inhibens	Vibrio inhibens	BFLP-10	ViCECT7692_1.0 (contig data)
V. ishigakensis	Vibrio ishigakensis	JCM19232	ASM83043v1 (scaffold data)
V. jasicida	Vibrio jasicida	200612G	ASM81871v1 (scaffold data)
V. kanaloae	Vibrio kanaloae	5S-149	ASM27216v2 (contig data)
V. lentus	Vibrio lentus	BSW13	ASM123847v1 (scaffold data)
V. litoralis	Vibrio litoralis	DSM 17657=MANO22D	ASM42676v1 (contig data)
V. maritimus	Vibrio maritimus	JCM 19235	ASM75538v1 (contig data)
V. mediterranei	Vibrio mediterranei	LMG 11258=NBRC 15635=CAIM316	taxvibrio
V. metoecus	Vibrio metoecus	07-2435	ASM140216v1 (contig data)
V. metschnikovii	Vibrio metschnikovii	LMG 11664 =CIP 69-14	ASM17615v1 (WGS data)	taxvibrio
V. mimicus_ATCC33654	Vibrio mimicus	ATCC 33654	ASM155847v1 (WGS data)
V. mimicus_SCCF01	Vibrio mimicus	SCCF01	ASM176735v1 (contig data)
V. mytili	Vibrio mytili	LMG 19157=ATCC 51288=CAIM 528	taxvibrio
V. natriegens_ATCC14048	Vibrio natriegens	LMG 10935=ATCC 14048=NBRC 15636= DSM 759	taxvibrio				DQ907500.1
V. natriegens_CCUG16371	Vibrio natriegens	CCUG 16371	ASM168004v1 (WGS data)
V. natriegens_CCUG16373	Vibrio natriegens	CCUG 16373	ASM168006v1 (WGS data)
V. natriegens_CCUG16374	Vibrio natriegens	LMG 11666=CCUG 16374	ASM168008v1 (contig data)
V. navarrensis	Vibrio navarrensis	LMG 15976=ATCC 51183	taxvibrio
V. neptunius	Vibrio neptunius	S2394	S2394 (contig data)
V. nereis	Vibrio nereis	LMG 3895=DSM 19584	taxvibrio
V. nigripulchritudo	Vibrio nigripulchritudo	SFn1	ASM80127v1 (contig data)
V. ordalii_12B09	Vibrio ordalii	12B09	ASM28713v2 (scaffold data)
V. ordalii_ATCC33509	Vibrio ordalii	LMG 13544=ATCC 33509	taxvibrio
V. orientalis	Vibrio orientalis	LMG 7897=ATCC 33934	taxvibrio
V. owensii	Vibrio owensii	GRA50-12	ASM82973v1 (scaffold data)
V. pacinii	Vibrio pacinii	LMG 19999=DSM 19139	taxvibrio	ASM71179v1 (WGS data)		taxvibrio
V. parahaemolyticus_ATCC17802	Vibrio parahaemolyticus	LMG 2850=ATCC 17802	taxvibrio
V. parahaemolyticus_RIMD2210633	Vibrio parahaemolyticus	RIMD 2210633	taxvibrio	ASM19609v1 (contig data)		taxvibrio	ASM19609v1 (contig data)
V. ponticus	Vibrio ponticus	JCM 19238	ASM75415v1 (contig data)
V. proteolyticus	Vibrio proteolyticus	LMG 3772=NBRC 13287	taxvibrio
V. renipiscarius	Vibrio renipiscarius	DCR 1-4-2	ASM82788v1 (scaffold data)
V. rhizophaerae	Vibrio rhizophaerae	LMG 23790=DSM 18581	KF697291	KF697267	KF697283	KF697275	KF697318
V. rotiferianus	Vibrio rotiferianus	LMG 21460=CAIM 577	taxvibrio
V. rumoiensis	Vibrio rumoiensis	1S-45	ASM28695v2 (contig data)
V. sagamiensis	Vibrio sagamiensis	NBRC 104589	ASM40042v1 (WGS data)
V. scophthalmi_VS-05	Vibrio scophthalmi	VS-05	ASM168780v1 (WGS data)
V. scophthalmi_VS-12	Vibrio scophthalmi	VS-12	ASM168546v1 (contig data)
V. shilonii	Vibrio shilonii	LMG 19703=AK1	taxvibrio	ASM18153v1 (contig data)
Vibrio sinaloensis	Vibrio sinaloensis	DSM 21326	ASM24138v1 (WGS data)
V. sp. EJY3	Vibrio sPhotobacterium EJY3	EJY3	ASM24138v1 (scaffold data)
V. splendidus	Vibrio splendidus	12B01	2taxvibrio	ASM15276v1 (WGS data)
V. tasmaniensis	Vibrio tasmaniensis	LGP32	ASM9146v1 (contig data)
V. toranzoniae	Vibrio toranzoniae	CECT 7225	VtoranzoniaeCECT7225_SPAdes_Prokka (WGS data)
V. tritonius	Vibrio tritonius	LMG 25401=JCM 16456=AM2	KF697293	GU969215	GU969223	GU969219	GU969227
V. tubiashii	Vibrio tubiashii	LMG 10936=ATCC 19109	taxvibrio
V. variabilis	Vibrio variabilis	T01	ASM78332v1 (WGS data)
V. vulnificus_CMCP6	Vibrio vulnificus	CMCP6	ASM3976v1 (WGS data)
V. vulnificus_YJ016	Vibrio vulnificus	YJ016	ASM974v1 (contig data)
V. xuii	Vibrio xuii	LMG 21346=DSM 17185	taxvibrio
1Sequences reported "taxvibrio" were downloaded from "The taxonomy of the Vibrios" website (http://www.taxvibrio/)
2 Sequence not available. The sequence of Vibrio splendidus LMG 19031T was used.
