# Supplementary material for: Comparative genomics reveals a widespread distribution of an exopolysaccharide biosynthesis gene cluster among Vibrionaceae
Source: BMC Res Notes. 2018 Feb 6;11:102. doi: 10.1186/s13104-018-3214-z (PMC5801674; doi:10.1186/s13104-018-3214-z)
Supplement: Supplementary file 3 — Additional file 3. Proteins encoded by eps orthologous clusters in Vibrionaceae. Lines in green (E. coralii, V. breoganii FF50 and V. ichthyoenteri): clusters with specific genes as indicated, Lines in red (V. ishigakensis, V. maritimus, V. ponticus): strains with replicated genes. Locus tags annotated as pseudogene are also identified. [file 13104_2018_3214_MOESM3_ESM.xlsx]

## Sheet: eps clusters
Strain		A	B	C	D	E	PABC	ABC(1)	ABC(2)	ABC(3)	F	G		H	I	J	K	L	M	N		O		P	Q	R
A. fischeri ES114	Locus Tag	VF_A1020	VF_A1021	VF_A1022	VF_A1023	VF_A1024					VF_A1025	VF_A1026		VF_A1027	VF_A1028	VF_A1029	VF_A1030	VF_A1031	VF_A1032	VF_A1033		VF_A1034		VF_A1035	VF_A1036	VF_A1037
A. fischeri ES114	Protein Id	YP_206978.1	YP_206979.1	YP_206980.1	YP_206981.1	YP_206982.1					YP_206983.1	YP_206984.1		YP_206985.1	YP_206986.1	YP_206987.1	YP_206988.1	YP_206989.1	YP_206990.1	YP_206991.1		YP_206992.1		YP_206993.1	YP_206994.1	YP_206995.1
A. fischeri ES114	Identity %	59.43	56.87	65.34	38.53						55.75	66.14		43.6	42.2	38.86	33.48	55.97		50.66		57.32		50.7	51.51	64.49
A. fischeri ES114	MinLrap	1.00952	0.956204	1	1.00873						0.889764	1.004		1.01775	0.989873	0.950904	0.926625	0.993407		1.016		0.985356		0.991713	1.00759	1
A. fischeri ES114	MaxLrap	0.990654	0.906574	0.997155	0.982979						0.14752	0.988189		0.963585	0.92217	0.929293	0.920833	0.980477		1.00794		0.943888		0.962466	1.00505	0.946903
A. fischeri MJ11	Locus Tag	VFMJ11_RS05545	VFMJ11_RS05550	VFMJ11_RS05555	VFMJ11_RS05560	VFMJ11_RS05565					VFMJ11_RS05570	VFMJ11_RS05575		VFMJ11_RS05580	VFMJ11_RS05585	VFMJ11_RS05590	VFMJ11_RS05595	VFMJ11_RS05600	VFMJ11_RS05605	VFMJ11_RS05610		VFMJ11_RS05615		VFMJ11_RS05620	VFMJ11_RS05625	VFMJ11_RS05630
A. fischeri MJ11	Protein Id	WP_012535320.1	WP_035457536.1	WP_012535385.1	WP_012534987.1	WP_012535264.1					WP_012534752.1	WP_012534957.1		WP_012535459.1	WP_012535421.1	WP_012535034.1	WP_012534980.1	WP_012535465.1	WP_012534798.1	WP_012535337.1		WP_012534736.1		WP_012535211.1	WP_012534805.1	WP_012535298.1
A. fischeri MJ11	Identity %	59.43	56.87	65.19	38.53						54.87	66.6		44.48	42.27	39.13	33.04	55.53		51.18		56.26		50.7	50.5	65.42
A. fischeri MJ11	MinLrap	1.00952	0.939068	1	1.00873						0.889764	1.006		1.01775	0.982278	0.950904	0.958071	0.993407		1.016		0.985356		0.991713	1.00759	1
A. fischeri MJ11	MaxLrap	0.990654	0.906574	0.997155	0.982979						0.14752	0.990157		0.963585	0.915094	0.929293	0.952083	0.980477		1.00794		0.943888		0.962466	1.00505	0.946903
A. logei	Locus Tag	A6E04_RS09545	A6E04_RS09550	A6E04_RS09555	A6E04_RS09560	A6E04_RS09565					A6E04_RS09570	A6E04_RS09575		A6E04_RS09580	A6E04_RS09585	A6E04_RS09590	A6E04_RS09595	A6E04_RS09600	A6E04_RS09605	A6E04_RS09610		A6E04_RS09615		A6E04_RS09620	A6E04_RS09625	A6E04_RS09630
A. logei	Protein Id	WP_017023561.1	WP_017023560.1	WP_065611079.1	WP_065611081.1	WP_065611083.1					WP_065611085.1	WP_065611272.1		WP_065611087.1	WP_065611089.1	WP_065611091.1	WP_065611093.1	WP_065611095.1	WP_017023549.1	WP_065611097.1		WP_065611099.1		WP_023602630.1	WP_065611104.1	WP_065611106.1
A. logei	Identity %	60.38	54.48	66.67	38.53						50	65.48		44.71	38.68	37.97	32.56	59.33		50.52		57.11		51.69	49.62	65.42
A. logei	MinLrap	1.00952	0.974545	0.988588	1.00873						0.913386	1.01807		0.965909	0.994937	0.966408	0.901468	0.978022		1.03467		0.985356		0.983425	1.01269	1
A. logei	MaxLrap	0.990654	0.927336	0.985775	0.982979						0.153642	0.998031		0.952381	0.922535	0.944444	0.895833	0.959052		1.00779		0.943888		0.954424	1.00758	0.946903
A. salmonicida	Locus Tag	VSAL_RS17725	VSAL_RS17720	VSAL_RS17715	VSAL_RS17710	VSAL_RS17705					VSAL_RS17700	VSAL_RS17695		VSAL_RS17690	VSAL_RS17685	VSAL_RS17680	VSAL_RS17675	VSAL_RS17670	VSAL_RS17665	VSAL_RS17660		VSAL_RS17655		VSAL_RS17650	VSAL_RS17645	VSAL_RS17640
A. salmonicida	Protein Id	WP_012551672.1	WP_012551671.1	WP_012551670.1	WP_012551669.1	WP_012551668.1					WP_012551667.1	WP_044583634.1		WP_044583545.1	WP_012551664.1	WP_012551663.1	WP_012551662.1	WP_012551661.1	WP_012551660.1	WP_012551659.1		WP_012551658.1		WP_012551657.1	WP_012551656.1	WP_012551655.1
A. salmonicida	Identity %	60.38	54.48	66.67	38.53						50	65.48		45	38.17	37.5	32.09	59.33		50.9		57.11		51.4	49.87	65.42
A. salmonicida	MinLrap	1.00952	0.974545	0.988588	1.00873						0.96063	1.01807		0.968661	0.994937	0.971576	0.901468	0.978022		1.03733		0.985356		0.983425	1.01269	1
A. salmonicida	MaxLrap	0.990654	0.927336	0.985775	0.982979						0.161589	0.998031		0.952381	0.922535	0.949495	0.895833	0.959052		1.01039		0.943888		0.954424	1.00758	0.946903
A. wodanis	Locus Tag	AWOD_RS19715	AWOD_RS19720	AWOD_RS19725	AWOD_RS19730	AWOD_RS19735					AWOD_RS19740	AWOD_RS19745		AWOD_RS19750				AWOD_RS19755	AWOD_RS19760	AWOD_RS19765		AWOD_RS19770	AWOD_RS19775	AWOD_RS19780	AWOD_RS19785	AWOD_RS19790
A. wodanis	Protein Id	WP_045104377.1	WP_045104378.1	WP_045104379.1	WP_045104380.1	WP_045104381.1					WP_045104382.1	WP_045104383.1		WP_045104384.1				WP_045104385.1	WP_045104386.1	WP_045104387.1		WP_045104388.1	WP_052662909.1	WP_045104389.1	WP_045104390.1	WP_045104391.1
A. wodanis	Identity %	60.38	56.92	64.96	37.5						49.23	67.4		43.06				56.32		49.34		55.63		50	50.4	66.36
A. wodanis	MinLrap	1.00952	0.938628	1.00143	1.0131						1.02362	1.02653		1.0117				0.991209		1.016		0.985356		0.977901	0.961929	1
A. wodanis	MaxLrap	0.990654	0.899654	1	0.987234						0.171504	0.990157		0.969188				0.974082		0.979434		0.943888		0.949062	0.957071	0.946903
E. calviensis	Locus Tag	Q365_RS0102375	Q365_RS25290	Q365_RS0102365	Q365_RS0102360	Q365_RS0102355					Q365_RS0102350	Q365_RS0102345		Q365_RS0102330	Q365_RS0102325	Q365_RS0102320	Q365_RS0102315		Q365_RS0102310	Q365_RS0102305		Q365_RS0102300	Q365_RS0102295	Q365_RS0102290	Q365_RS0102285	Q365_RS0102280
E. calviensis	Protein Id	WP_028021837.1	WP_051563713.1	WP_028021836.1	WP_028021835.1	WP_028021834.1					WP_051563712.1	WP_028021832.1		WP_028021829.1	WP_028021828.1	WP_028021827.1	WP_028021826.1		WP_028021825.1	WP_028021824.1		WP_028021823.1	WP_028021822.1	WP_028021821.1	WP_028021820.1	WP_051563711.1
E. calviensis	Identity %	45.63	55.29	61.31	36.97						44.63	57.83		41.52	39.74	36.1	32.68			48.82		50.84		46.05	46.48	66.19
E. calviensis	MinLrap	0.962617	0.947955	1.00285	1.0393						0.952756	1.04622		1.01183	0.974684	1.01316	0.864979			1.016		0.991632		0.983333	1.00505	0.958904
E. calviensis	MaxLrap	0.953704	0.882353	1	1.01277						0.120159	0.980315		0.957983	0.921053	0.972222	0.859539			0.997382		0.953722		0.949062	0.97549	0.929204
E. coralii	Gene	A	B	C	D				F	G		H	I	J	K	hypothetical protein	hypothetical protein	hypothetical protein	glutamine--fructose-6-phosphate aminotransferase	M	N	O		P	Q	R
E. coralii	Locus Tag	ATN88_RS00430	ATN88_RS00425	ATN88_RS00420	ATN88_RS00415	ATN88_RS00410			ATN88_RS00405	ATN88_RS00400	ATN88_RS00395	ATN88_RS00390	ATN88_RS00385	ATN88_RS00380	ATN88_RS00375	ATN88_RS00370	ATN88_RS00365	ATN88_RS00360	ATN88_RS00355	ATN88_RS00350	ATN88_RS00345	ATN88_RS00340	ATN88_RS00335	ATN88_RS00330	ATN88_RS00325	ATN88_RS00320
E. coralii	Protein Id	WP_067409818.1	WP_067409815.1	WP_067409813.1	WP_067409811.1	WP_067409808.1			WP_067409930.1	WP_067409806.1	WP_067409804.1	WP_067409802.1	cds_75	cds_74	cds_73	WP_067409800.1	WP_067409798.1	WP_067409796.1	WP_067409793.1	WP_067409790.1	WP_067409788.1	WP_067409786.1	WP_067409783.1	WP_067409781.1	cds_63	WP_067409778.1
E. coralii	Identity %	40.78	54.9	64.08	38.33				50	56.8		41.5	Pseudogene	Pseudogene	Pseudogene						49.87	52.64		47.74	Pseudogene	66.02
E. coralii	MinLrap	0.962617	0.944444	0.994286	1.04803				0.913386	1.04384		1.02663									1.00802	0.991614		0.986072		0.923767
E. coralii	MaxLrap	0.953704	0.882353	0.992867	1.02128				0.117172	0.984252		0.971989									1.00533	0.98954		0.949062		0.911504
P. phosphoreum	Locus Tag	PPBDW_RS09070	PPBDW_RS09075	PPBDW_RS09080	PPBDW_RS09085	PPBDW_RS09090						PPBDW_RS09095		PPBDW_RS090100			PPBDW_RS09105	PPBDW_RS09110	PPBDW_RS09115	PPBDW_RS09120		PPBDW_RS09125		PPBDW_RS09130	PPBDW_RS09135	PPBDW_RS09140
P. phosphoreum	Protein Id	WP_036795021.1	WP_036796412.1	WP_036795022.1	WP_036795023.1	WP_036795024.1						WP_036795026.1		WP_036795027.1			WP_036795029.1	WP_036795031.1	WP_036795034.1	WP_036795036.1		WP_036796414.1		WP_036795039.1	WP_036795041.1	WP_036795044.1
P. phosphoreum	Identity %	54.9	39.69	61.51	32.9							64.31		40.29			31.29	47.37		48.45		53.81		47.89	50.52	62.74
P. phosphoreum	MinLrap	0.971429	0.956204	1.00428	1.00873							1.0387		1			0.958071	1.0022		1.02933		0.987448		0.980663	0.974619	0.968037
P. phosphoreum	MaxLrap	0.953271	0.906574	1	0.982979							1.00394		0.952381			0.950104	0.989154		1.00783		0.983333		0.951743	0.969697	0.938053
V. alginolyticus 12G01	Locus Tag	V12G01_RS35380	V12G01_RS35385	V12G01_RS35390	V12G01_RS35395						V12G01_RS35400	V12G01_RS35405		V12G01_RS35410	V12G01_RS35415	V12G01_RS35420	V12G01_RS35425	V12G01_RS35430		V12G01_RS35435		V12G01_RS35440		V12G01_RS35445	V12G01_RS35450	V12G01_RS35455
V. alginolyticus 12G01	Protein Id	WP_005377630.1	WP_005377631.1	WP_005377634.1	WP_005377635.1						WP_005377636.1	WP_031778967.1		WP_005377638.1	WP_005377639.1	WP_005377641.1	WP_005377643.1	WP_005377645.1		WP_005377646.1		WP_005377649.1		WP_005377651.1	WP_005377652.1	WP_005377654.1
V. alginolyticus 12G01	Identity %	98.11	94.79	97	96.49						88.89	94.29		86.48	92.64	92.82	94.33	97.79		95.45		95.81		89.78	94.19	98.58
V. alginolyticus 12G01	MinLrap	1	1	1	1						1	1		0.997191	1	1	1	0.997797		1		1		1	1	1
V. alginolyticus 12G01	MaxLrap	0.990654	0.99654	0.998573	0.995633						0.992126	1		0.994398	0.997468	0.984848	0.997904	0.995604		0.997333		0.997908		0.997319	1	0.938053
V. alginolyticus ATCC17749	Locus Tag	N646_RS02580	N646_RS02575	N646_RS02570	N646_RS02565						N646_RS02560	N646_RS02555		N646_RS02550	N646_RS02545	N646_RS02540	N646_RS02535	N646_RS02530		N646_RS02525		N646_RS02520		N646_RS02515	N646_RS02510	N646_RS02505
V. alginolyticus ATCC17749	Protein Id	WP_017634929.1	WP_017820663.1	WP_017820662.1	WP_017820661.1						WP_017820660.1	WP_031777249.1		WP_017820658.1	WP_017820657.1	WP_005377641.1	WP_017820656.1	WP_017820655.1		WP_017820654.1		WP_017820653.1		WP_017820652.1	WP_017820651.1	WP_005377654.1
V. alginolyticus ATCC17749	Identity %	99.06	94.44	97.29	97.37						88.1	94.49		87.04	92.64	92.82	95.59	97.35		93.85		95.6		88.98	94.19	98.58
V. alginolyticus ATCC17749	MinLrap	1	1	1	1						1	1		0.997191	1	1	1	0.997797		1		1		1	1	1
V. alginolyticus ATCC17749	MaxLrap	0.990654	0.99654	0.998573	0.995633						0.992126	1		0.994398	0.997468	0.984848	0.997904	0.995604		0.997333		0.997908		0.997319	1	0.938053
V. alginolyticus ATCC33787	Locus Tag	AT730_RS03120	AT730_RS03115	AT730_RS03110	AT730_RS03105						AT730_RS03100	AT730_RS03095		AT730_RS03090	AT730_RS03085	AT730_RS03080	AT730_RS03075	AT730_RS03070		AT730_RS03065		AT730_RS03060		AT730_RS03055	AT730_RS03050	AT730_RS03045
V. alginolyticus ATCC33787	Protein Id	WP_017634929.1	WP_017820663.1	WP_017820662.1	WP_005377635.1						WP_005377636.1	WP_064368410.1		WP_064368407.1	WP_064368404.1	WP_005377641.1	WP_064368402.1	WP_005377645.1		WP_064368400.1		WP_054574134.1		WP_054574133.1	WP_054574132.1	WP_005377654.1
V. alginolyticus ATCC33787	Identity %	99.06	94.44	97.29	96.49						88.89	94.09		86.48	92.39	92.82	94.96	97.79		93.05		95.6		90.59	93.18	98.58
V. alginolyticus ATCC33787	MinLrap	1	1	1	1						1	1		0.997191	1	1	1	0.997797		1		1		1	1	1
V. alginolyticus ATCC33787	MaxLrap	0.990654	0.99654	0.998573	0.995633						0.992126	1		0.994398	0.997468	0.984848	0.997904	0.995604		0.997333		0.997908		0.997319	1	0.938053
V. alginolyticus ZJ-T	Locus Tag	BAU10_RS06955	BAU10_RS06950	BAU10_RS06945	BAU10_RS06940						BAU10_RS06935	BAU10_RS06930		BAU10_RS06925	BAU10_RS06920	BAU10_RS06915	BAU10_RS06910	BAU10_RS06905		BAU10_RS06900		BAU10_RS06895		BAU10_RS06890	BAU10_RS06885	BAU10_RS06880
V. alginolyticus ZJ-T	Protein Id	WP_017634929.1	WP_065274524.1	WP_065274523.1	WP_005377635.1						WP_065274522.1	WP_065274521.1		WP_065274520.1	WP_065274519.1	WP_042522932.1	WP_065274518.1	WP_005377645.1		WP_065274517.1		WP_065274516.1		WP_065274515.1	WP_065274514.1	WP_005377654.1
V. alginolyticus ZJ-T	Identity %	99.06	94.44	97.14	96.49						88.1	94.09		86.48	92.39	92.31	95.17	97.79		92.51		95.6		91.94	93.94	98.58
V. alginolyticus ZJ-T	MinLrap	1	1	1	1						1	1		0.997191	1	1	1	0.997797		1		1		1	1	1
V. alginolyticus ZJ-T	MaxLrap	0.990654	0.99654	0.998573	0.995633						0.992126	1		0.994398	0.997468	0.984848	0.997904	0.995604		0.997333		0.997908		0.997319	1	0.938053
V. antiquarius EX25	Locus Tag	VEA_RS09930	VEA_RS09935	VEA_RS09940	VEA_RS09945						VEA_RS09950	VEA_RS09955		VEA_RS09960	VEA_RS09965	VEA_RS09970	VEA_RS09975	VEA_RS09980		VEA_RS09985		VEA_RS09990		VEA_RS09995	VEA_RS10000	VEA_RS10005
V. antiquarius EX25	Protein Id	WP_005394270.1	WP_006742937.1	WP_006742938.1	WP_006742939.1						WP_012841848.1	WP_006742940.1		WP_006742941.1	WP_006742942.1	WP_006742943.1	WP_006742944.1	WP_006742945.1		WP_006742946.1		WP_006742947.1		WP_006742948.1	WP_006742949.1	WP_012841850.1
V. antiquarius EX25	Identity %	100	99.65	99.71	99.12						100	98.62		97.75	98.73	99.74	99.37	99.78		95.19		99.79		99.46	98.99	99.53
V. antiquarius EX25	MinLrap	1	1	1	1						1	1		1	1	1	1	1		1		1		1	1	1
V. antiquarius EX25	MaxLrap	0.990654	0.99654	0.998573	0.995633						0.992126	0.998031		0.997199	0.997468	0.984848	0.997904	0.997802		0.997333		0.997908		0.997319	0.997475	0.938053
V. atlanticus CECT7223	Locus Tag	VAT7223_RS21795	VAT7223_RS21800	VAT7223_RS21805	VAT7223_RS21810			VAT7223_RS21815	VAT7223_RS21820	VAT7223_RS21825	VAT7223_RS21830	VAT7223_RS21835		VAT7223_RS21840				VAT7223_RS21845	VAT7223_RS21850	VAT7223_RS21855		VAT7223_RS21860		VAT7223_RS21865	VAT7223_RS21870	VAT7223_RS21875
V. atlanticus CECT7223	Protein Id	WP_004733793.1	WP_017100333.1	WP_065680397.1	WP_065680398.1			WP_065680399.1	WP_065680400.1	WP_065680401.1	WP_009846763.1	WP_065680402.1		WP_065680403.1				WP_065680404.1	WP_009846767.1	WP_065680405.1		WP_065680406.1		WP_065680407.1	WP_065680408.1	WP_017097829.1
V. atlanticus CECT7223	Identity %	63.46	64.96	73	52.19						54.39	74.07		44.82				62.81		55.08		66.6		53.46	60.68	71.89
V. atlanticus CECT7223	MinLrap	0.971963	0.985612	1.00143	0.995633						0.897638	1.01988		1				0.969231		1.00538		0.99789		0.986339	0.972152	0.990868
V. atlanticus CECT7223	MaxLrap	0.954128	0.948097	0.998573	0.995633						0.850746	1.00984		0.970109				0.962882		0.997333		0.98954		0.967828	0.969697	0.960177
V. azureus NBRC104587	Locus Tag	VAN_RS15975	VAN_RS15970	VAN_RS15965	VAN_RS15960						VAN_RS15955	VAN_RS15950		VAN_RS15945	VAN_RS15940	VAN_RS15935	VAN_RS15930	VAN_RS15925		VAN_RS15920		VAN_RS15915		VAN_RS14520	VAN_RS14525	VAN_RS14530
V. azureus NBRC104587	Protein Id	WP_021708082.1	WP_021708081.1	WP_021708080.1	WP_021708079.1						WP_021708078.1	WP_021708077.1		WP_021708076.1	WP_021708075.1	WP_021708074.1	WP_033003165.1	WP_021708072.1		WP_021708071.1		WP_021708070.1		WP_050568043.1	WP_021708068.1	WP_021708067.1
V. azureus NBRC104587	Identity %	87.62	73.16	72.43	61.84						67.5	78.52		55.03	66.75	66.15	61.75	69.32		60.76		76.21		61.24	66.41	76.42
V. azureus NBRC104587	MinLrap	0.990566	0.989091	1	1.00441						0.944882	1.00787		1.0028	1	1.00515	0.989429	1		1.05333		0.995807		1	1	1
V. azureus NBRC104587	MaxLrap	0.981308	0.941176	0.998573	0.995633						0.944882	1		0.994444	0.997468	0.984848	0.981132	0.995604		1		0.993724		0.954424	1	0.938053
V. barjaei 3062	Locus Tag	AWH66_2024970	AWH66_2024975	AWH66_2024980	AWH66_2024985							AWH66_2024990		AWH66_2024995		AWH66_2025000		AWH66_2025005	AWH66_2025010	AWH66_2025015		AWH66_2025020		AWH66_2025025	AWH66_2025030	AWH66_2025035
V. barjaei 3062	Protein Id	OIN26202.1/WP_006074409.1	OIN26203.1/WP_006074408.1	OIN26204.1/WP_014232107.1	OIN26205.1/WP_008217855.1							OIN26206.1/WP_006074405.1		OIN26207.1/WP_017018989.1		OIN26208.1/		OIN26254.1/WP_006074402.1	/WP_006074401.1	OIN26210.1/WP_017033377.1		OIN26211.1/WP_006074399.1		OIN26212.1/WP_006074398.1	OIN26213.1/WP_006074397.1	OIN26214.1/WP_014232122.1
V. barjaei 3062	Identity %	61.17	64.23	72.86	41.35							64.45		43.11		30.95		58.81		52.13		63		52.88	54.81	66.19
V. barjaei 3062	MinLrap	0.962617	0.945455	1	1.03493							1.03434		0.966006		1		0.997802		1.00804		0.993697		0.983827	0.974684	0.995261
V. barjaei 3062	MaxLrap	0.936364	0.899654	0.998573	0.995798							1.00787		0.955182		0.954545		0.986957		1.00267		0.98954		0.978552	0.972222	0.929204
V. bivalvicida	Locus Tag	APB76_RS00560	APB76_RS00565	APB76_RS00570	APB76_RS00565		APB76_RS00560				APB76_RS00555	APB76_RS00550		APB76_RS00545	APB76_RS00540	APB76_RS00535	APB76_RS00530	APB76_RS00525	APB76_RS00520	APB76_RS00515		APB76_RS00510		APB76_RS00505	APB76_RS00500	APB76_RS00495
V. bivalvicida	Protein Id	WP_054963056.1	WP_054963055.1	WP_054963054.1	WP_054963053.1		WP_054963052.1				WP_054963051.1	WP_054963050.1		WP_054963049.1	WP_054963048.1	WP_054963047.1	WP_054963046.1	WP_054963045.1	WP_054963044.1	WP_054963043.1		WP_054963042.1		WP_054963041.1	WP_054963040.1	WP_054963039.1
V. bivalvicida	Identity %	65.09	66.79	75	46.72						61.4	71.97		45.1	42.31	39.95	37.35	60.4		51.6		63.21		54.9	55.95	72.17
V. bivalvicida	MinLrap	1	0.949821	0.998565	1						0.897638	1.02863		0.965616	0.987342	0.974555	0.856842	0.993407		1.01348		0.98954		0.983471	1	1
V. bivalvicida	MaxLrap	0.990654	0.916955	0.992867	0.991342						0.148052	0.990157		0.943978	0.972569	0.967172	0.853249	0.982609		1.00267		0.98954		0.957105	0.997475	0.938053
V. brasiliensis LMG20546	Locus Tag	RH46_RS08235	RH46_RS08240	RH46_RS08245	RH46_RS08250		RH46_RS08255				RH46_RS08260	RH46_RS08265		RH46_RS08270	RH46_RS08275	RH46_RS08280	RH46_RS08285	RH46_RS08290	RH46_RS08295	RH46_RS08300		RH46_RS08305		RH46_RS08310	RH46_RS08315	RH46_RS08320
V. brasiliensis LMG20546	Protein Id	WP_006878951.1	WP_006878952.1	WP_006878953.1	WP_006878954.1		WP_006878955.1				WP_006878956.1	WP_006878957.1		WP_006878958.1	WP_040895428.1	WP_006878960.1	WP_006878961.1	WP_006878962.1	WP_006878963.1	WP_006878965.1		WP_006878966.1		WP_006878967.1	WP_006878968.1	WP_006878969.1
V. brasiliensis LMG20546	Identity %	61.32	64.39	73.74	47.58						60.53	72.65		45.43	45.52	40.26	33.76	63.52		54.38		64.06		54.55	58.73	71.23
V. brasiliensis LMG20546	MinLrap	1	0.996416	1	0.991266						0.897638	1.03727		1	0.989873	0.964467	0.997895	1		1.01617		0.98954		0.997253	1	1
V. brasiliensis LMG20546	MaxLrap	0.990654	0.961938	0.994294	0.982684						0.148052	0.98622		0.980392	0.975062	0.959596	0.993711	0.976395		1.00533		0.98954		0.97319	0.997475	0.938053
V. breoganii FF50		A	B	C	D						F	G	H				I	J	K	L	M	N	O	P	Q	R
V. breoganii FF50	Locus Tag	A6E01_RS15955	A6E01_RS15950	A6E01_RS15945	A6E01_RS15940						A6E01_RS15935	A6E01_RS15930	A6E01_RS15925	A6E01_RS15920	A6E01_RS15915	A6E01_RS15910	A6E01_RS15895	A6E01_RS15890	A6E01_RS15885	A6E01_RS15880	A6E01_RS15875	A6E01_RS15870	A6E01_RS15865	A6E01_RS15540	A6E01_RS15535	A6E01_RS15530
V. breoganii FF50	Protein Id	WP_017028183.1	WP_065210700.1	WP_017028181.1	WP_065210699.1						WP_065210698.1	WP_065210697.1	WP_065210696.1	WP_017028631.1	WP_017031460.1	WP_065210695.1	WP_065210694.1	WP_065210693.1	WP_065210692.1	WP_065210691.1	WP_065210690.1	WP_065210689.1	WP_017028168.1	WP_065210652.1	WP_065210651.1	WP_017028136.1
V. breoganii FF50	Identity %	54.81	62.11	72.38	34.96						42.86	69.57	46.49				42.55	32.71	34.1	60.59		53.07	59.11	50.56	55.5	66.51
V. breoganii FF50	MinLrap	0.971963	0.930909	0.991354	0.995595						0.88189	1.00198	0.957983				0.951899	0.974093	0.93576	0.975824		1.00806	0.995781	0.988889	0.979487	0.985849
V. breoganii FF50	MaxLrap	0.945455	0.885813	0.981455	0.9869						0.767123	0.996063	0.957983				0.917073	0.949495	0.916143	0.958963		1	0.987448	0.954424	0.964646	0.924779
V. campbellii BAA1116	Locus Tag	VIBHAR_RS10480	VIBHAR_RS10475	VIBHAR_RS10470	VIBHAR_RS10465						VIBHAR_RS10460	VIBHAR_RS10455		VIBHAR_RS10450	VIBHAR_RS10445	VIBHAR_RS10440	VIBHAR_RS10435	VIBHAR_RS10430		VIBHAR_RS10425		VIBHAR_RS10420		VIBHAR_RS10415	VIBHAR_RS10410	VIBHAR_RS10405
V. campbellii BAA1116	Protein Id	WP_005528376.1	WP_012127937.1	WP_012127936.1	WP_012127935.1						WP_012127934.1	WP_012127933.1		WP_012127932.1	WP_012127931.1	WP_012127930.1	WP_012127929.1	WP_012127928.1		WP_012127927.1		WP_012127926.1		WP_012127925.1	WP_012127924.1	WP_041853190.1
V. campbellii BAA1116	Identity %	88.68	83.68	86.14	72.93						70.63	84.05		60.73	76.9	68.89	68.28	80.79		70.67		85.26		67.61	74.12	86.32
V. campbellii BAA1116	MinLrap	1	1.01408	1	1						0.992126	1.01181		0.991597	1	0.997436	1.00634	0.995604		1		1		0.951351	1.00505	1
V. campbellii BAA1116	MaxLrap	0.990654	0.99654	0.998573	1						0.992126	1.00195		0.988827	0.997468	0.982323	0.997904	0.982646		1		0.993724		0.9437	1	0.938053
V. campbellii NBRC15631	Locus Tag	VCN_RS11855	VCN_RS11850	VCN_RS11845	VCN_RS11840						VCN_RS11835	VCN_RS11830		VCN_RS11825	VCN_RS11820	VCN_RS11815	VCN_RS11810	VCN_RS11805		VCN_RS11800		VCN_RS11795		VCN_RS11790	VCN_RS11785	VCN_RS11780
V. campbellii NBRC15631	Protein Id	WP_005528376.1	WP_005528374.1	WP_005528373.1	WP_005528371.1						WP_005528369.1	WP_032999846.1		WP_005528358.1	WP_005528355.1	WP_005528345.1	WP_005528342.1	WP_005528340.1		WP_005528338.1		WP_005528337.1		WP_005528334.1	WP_005528333.1	WP_005528332.1
V. campbellii NBRC15631	Identity %	88.68	84.03	85.86	74.24						69.84	84.24		60.17	77.16	68.89	69.33	78.59		71.2		85.68		68.45	73.12	84.91
V. campbellii NBRC15631	MinLrap	1	1.01408	1	1						0.992126	1.01181		0.991597	1	0.997436	1.00634	0.995604		1		1		0.959459	1.00505	1
V. campbellii NBRC15631	MaxLrap	0.990654	0.99654	0.998573	1						0.992126	1.00195		0.988827	0.997468	0.982323	0.997904	0.982646		1		0.993724		0.951743	1	0.938053
V. celticus	Locus Tag	VCE7224_03968	VCE7224_03967	VCE7224_03966	VCE7224_03965			VCE7224_03964	VCE7224_03963	VCE7224_03962	VCE7224_03961	VCE7224_03960		VCE7224_03959				VCE7224_03958	VCE7224_03957	VCE7224_03956		VCE7224_03955		VCE7224_03954	VCE7224_03953	VCE7224_03952
V. celticus	Protein Id	SBT15181.1/WP_050621341.1	SBT15180.1/WP_065677469.1	SBT15179.1/WP_065677468.1	SBT15178.1/WP_065677467.1			SBT15177.1/WP_017063893.1	SBT15176.1/WP_050645132.1	SBT15175.1/WP_017059590.1	SBT15174.1/WP_065677466.1	SBT15173.1/WP_065677465.1		SBT15172.1/WP_065677464.1				SBT15171.1/WP_065677463.1	SBT15170.1/WP_065677462.1	SBT15169.1/WP_065677461.1		SBT15168.1/WP_065677460.1		SBT15167.1/WP_065677459.1	SBT15166.1/WP_065677458.1	SBT15165.1/WP_048611091.1
V. celticus	Identity %	63.46	64.96	75.24	51.75						55.26	75.24		44.73				61.35		56.68		67.65		52.78	61.2	70.97
V. celticus	MinLrap	0.971963	0.985612	0.996795	0.995633						0.897638	1.01988		0.983193				1.00659		1.00538		0.99789		0.983607	0.972152	0.990868
V. celticus	MaxLrap	0.954128	0.948097	0.887304	0.995633						0.850746	1.00984		0.953804				1		0.997333		0.98954		0.965147	0.969697	0.960177
V. coralliilyticus	Protein Id	WP_006962353.1	WP_006962354.1	WP_038511241.1	WP_006962356.1		WP_038511238.1				WP_038511235.1	WP_038511233.1		WP_038511231.1	WP_038159125.1	WP_038511228.1	WP_038511226.1	cds_1249	WP_006962366	WP_038511223.1		WP_021455933.1		WP_038511220.1	WP_038511216.1	WP_006962371.1
V. coralliilyticus	Locus Tag	JV59_RS06545	JV59_RS06540	JV59_RS06535	JV59_RS06530		JV59_RS06525				JV59_RS06520	JV59_RS06515		JV59_RS06510	JV59_RS06505	JV59_RS06500	JV59_RS06495	JV59_RS06490	JV59_RS06485	JV59_RS06480		JV59_RS06475		JV59_RS06470	JV59_RS06465	JV59_RS06460
V. coralliilyticus	Identity %	65.09	64.16	72.11	46.26						54.03	72.31		42.9	44.66	43.82	34.49	pseudogene		52.25		64.27		54.93	58.52	71.23
V. coralliilyticus	MinLrap	1.00952	1	0.994253	0.991266						0.976378	1.01414		0.971831	0.924051	0.858586	0.90566			1.01617		0.98954		0.977961	0.997462	1
V. coralliilyticus	MaxLrap	0.990654	0.965398	0.987161	0.982684						0.16188	0.988189		0.966387	0.9125	0.854271	0.89441			1.00533		0.98954		0.951743	0.992424	0.938053
V. crassostreae	Locus Tag	BN2639_RS10075	BN2639_RS10070	BN2639_RS10065	BN2639_RS10060			BN2639_RS10055	BN2639_RS10050	BN2639_RS10045	BN2639_RS10040	BN2639_RS10035		BN2639_RS10030				BN2639_RS10025	BN2639_RS10020	BN2639_RS10015		BN2639_RS10010		BN2639_RS10005	BN2639_RS10000	BN2639_RS09995
V. crassostreae	Protein Id	WP_004733793.1	WP_059019809.1	WP_059019807.1	WP_059019804.1			WP_017063893.1	WP_019823103.1	WP_050621343.1	WP_059019802.1	WP_059019800.1		WP_059019798.1				WP_059019796.1	WP_050649018.1	WP_059019794.1		WP_050645139.1		WP_059019792.1	WP_059019790.1	WP_059019788.1
V. crassostreae	Identity %	63.46	65.33	72.71	51.75						56.14	74.85		44.16				63.04		56.95		67.65		52.5	60.94	70.97
V. crassostreae	MinLrap	1	1.01481	1.00143	1.00441						0.912	1.02395		0.994334				0.97351		1.00538		1		0.989011	0.972152	0.990868
V. crassostreae	MaxLrap	1	1.00735	1	1						0.857143	1.01988		0.956403				0.964989		1		1		0.97561	0.972152	0.964444
V. cyclitrophicus	Locus Tag	M565_RS16615	M565_RS16610	M565_RS16605	M565_RS16600			M565_RS16595	M565_RS16590	M565_RS16585	M565_RS16580	M565_RS16575		M565_RS16570				M565_RS16565	M565_RS0121780	M565_RS16560		M565_RS16555		M565_RS16550	M565_RS16545	M565_RS16540
V. cyclitrophicus	Protein Id	WP_010440922.1	WP_016789309.1	WP_016789310.1	WP_010440929.1			WP_010440931.1	WP_010440933.1	WP_010440936.1	WP_010440937.1	WP_016789311.1		WP_016789312.1				WP_016789313.1	WP_016789314.1	WP_016789315.1		WP_016789316.1		WP_016788676.1	WP_016789317.1	WP_016788678.1
V. cyclitrophicus	Identity %	64.42	61.67	72	48.25						57.02	73.4		43.94				26.72		54.28		67.44		52.49	60	72.35
V. cyclitrophicus	MinLrap	0.971963	1.0361	1.00143	0.995633						0.952756	1.01378		0.994398				0.674863		1.00538		0.99789		0.989071	1	0.990868
V. cyclitrophicus	MaxLrap	0.954128	0.99308	0.998573	0.995633						0.864286	1.01179		0.922078				0.625316		0.997333		0.98954		0.970509	0.997475	0.960177
V. fortis	Locus Tag	VFDL14_RS21095	VFDL14_RS21100	VFDL14_RS21105	VFDL14_RS21110			VFDL14_RS21115	VFDL14_RS21120	VFDL14_RS21125	VFDL14_RS21130	VFDL14_RS21135		VFDL14_RS21140	VFDL14_RS21145	VFDL14_RS21150	VFDL14_RS21155	VFDL14_RS21160	VFDL14_RS21165	VFDL14_RS21170		VFDL14_RS21175		VFDL14_RS21180	VFDL14_RS21185	VFDL14_RS21190
V. fortis	Protein Id	WP_032549007.1	WP_032549006.1	WP_032549005.1	WP_032549004.1			WP_032549003.1	WP_032549001.1	WP_032549000.1	WP_032548998.1	WP_032548997.1		WP_032548995.1	WP_032548994.1	WP_050487299.1	WP_050487298.1	WP_032548992.1	WP_032548991.1	WP_032548989.1		WP_032548988.1		WP_032548987.1	WP_032548986.1	WP_050487297.1
V. fortis	Identity %	69.23	66.42	75.75	52.63						55.2	75.64		46.11	47.57	35.58	41.77	61.18		56.68		66.6		52.51	60	73.46
V. fortis	MinLrap	0.971963	0.956679	1.00286	0.995633						0.984252	1.0202		0.971989	1.00256	0.972222	0.853249	1.0022		1.00538		0.99789		0.978142	1	0.97235
V. fortis	MaxLrap	0.954128	0.916955	1	0.995633						0.968992	0.994094		0.963889	0.989873	0.94132	0.839175	0.991304		0.997333		0.98954		0.959786	0.997475	0.933628
V. halioticoli	Locus Tag	VHA01S_RS07335	VHA01S_RS07330	VHA01S_RS07325	VHA01S_RS07320						VHA01S_RS07315	VHA01S_RS07310		VHA01S_RS07305	VHA01S_RS07300	VHA01S_RS07295	VHA01S_RS07290	VHA01S_RS07285	VHA01S_RS07280	VHA01S_RS07275		VHA01S_RS07270		VHA01S_RS07235	VHA01S_RS07230	VHA01S_RS07225
V. halioticoli	Protein Id	WP_023403721.1	WP_023403720.1	WP_023403719.1	WP_023403718.1						WP_023403717.1	WP_023403716.1		WP_023403715.1	WP_023403714.1	WP_052029595.1	cds_2011	WP_023403711.1	WP_023403710.1	WP_023403709.1		WP_023403708.1		WP_023403701.1	WP_023403700.1	WP_023403699.1
V. halioticoli	Identity %	55.77	61.72	73.96	31.69						40.87	66.79		45.36	42.56	33.09	pseudogene	60.32		51.46		59.87		51.8	51.3	65.07
V. halioticoli	MinLrap	0.971963	0.930909	0.9683	1.06114						0.905512	1.0315		1.02521	0.987342	1.0303		0.958242		1.01344		0.993671		1	0.984615	0.985849
V. halioticoli	MaxLrap	0.945455	0.885813	0.958631	0.968127						0.821429	0.988679		0.997275	0.95122	0.96		0.94577		1.00533		0.985356		0.967828	0.969697	0.924779
V. harveyi ATCC33843	Locus Tag	LA59_RS08675	LA59_RS08670	LA59_RS08665	LA59_RS08660						LA59_RS08655	LA59_RS08650		LA59_RS08645	LA59_RS08640	LA59_RS08635	LA59_RS08630	LA59_RS08625		LA59_RS08620		LA59_RS08615		LA59_RS08610	LA59_RS08605	LA59_RS08600
V. harveyi ATCC33843	Protein Id	WP_005445863.1	WP_005445864.1	WP_009697760.1	WP_069687119.1						WP_009697758.1	WP_050907635.1		WP_050907636.1	WP_069687118.1	WP_069687117.1	WP_069687116.1	WP_039840926.1		WP_069687115.1		WP_069687114.1		WP_069687113.1	WP_069687112.1	WP_029788493.1
V. harveyi ATCC33843	Identity %	86.79	85.76	88.43	74.67						70.63	86.6		60.39	80.71	70.26	73.95	84.8		72.46		85.47		67.85	76.19	86.32
V. harveyi ATCC33843	MinLrap	1	1.02128	1.00143	1						0.992126	1.01378		0.997199	1	1	1.00634	0.997802		1		1		0.991892	1.00758	1
V. harveyi ATCC33843	MaxLrap	0.990654	0.99654	0.998573	1						0.992126	1.0039		0.994413	0.997468	0.984848	0.997904	0.984816		0.997333		0.993724		0.983914	1	0.938053
V. harveyi ATCC43516	Locus Tag	AL538_RS00035	AL538_RS00030	AL538_RS00025	AL538_RS00020						AL538_RS00015	AL538_RS00010		AL538_RS00005	AL538_RS17155	AL538_RS17150	AL538_RS17145	AL538_RS17140		AL538_RS17135		AL538_RS17130		AL538_RS17125	AL538_RS17120	AL538_RS17115
V. harveyi ATCC43516	Protein Id	WP_005445863.1	WP_061064934.1	WP_061064933.1	WP_017817416.1						WP_009697758.1	WP_061064932.1		WP_061065876.1	WP_061065875.1	WP_061065874.1	WP_061065873.1	WP_039840926.1		WP_061065872.1		WP_005445897.1		WP_009697750.1	WP_053053547.1	WP_061065871.1
V. harveyi ATCC43516	Identity %	86.79	85.82	88.29	75.11						70.63	86.71		60.96	80.46	70.51	74.37	84.8		73.26		85.47		68.66	75.94	87.74
V. harveyi ATCC43516	MinLrap	1	1.02128	1.00143	1						0.992126	1.01378		0.997199	1	1	1.00634	0.997802		1		1		0.991892	1.00758	1
V. harveyi ATCC43516	MaxLrap	0.990654	0.99654	0.998573	1						0.992126	1.0039		0.994413	0.997468	0.984848	0.997904	0.984816		0.997333		0.993724		0.983914	1	0.938053
V. hemicentroti	Locus Tag	VHE8714_RS16925	VHE8714_RS16920	VHE8714_RS16915	VHE8714_RS16910			VHE8714_RS16905	VHE8714_RS16900	VHE8714_RS16895	VHE8714_RS16890	VHE8714_RS16885		VHE8714_RS16880				VHE8714_RS16875	VHE8714_RS16870	VHE8714_RS16865		VHE8714_RS16860		VHE8714_RS16855	VHE8714_RS16850	VHE8714_RS16845
V. hemicentroti	Protein Id	WP_017094038.1	WP_065682413.1	WP_017083651.1	WP_004733796.1			WP_004733797.1	WP_017077267.1	WP_065682412.1	WP_065682411.1	WP_065682410.1		WP_065682409.1				WP_065682408.1	WP_065682407.1	WP_065682406.1		WP_065682405.1		WP_065682404.1	WP_065682403.1	WP_017091045.1
V. hemicentroti	Identity %	63.46	64.23	72.68	53.51						55.26	73.48		45.4				57.99		54.76		67.65		52.08	60.68	71.89
V. hemicentroti	MinLrap	0.971963	0.985612	1	0.995633						0.897638	1.02209		1.0056				1.0044		1.008		0.99789		0.986339	0.972152	0.990868
V. hemicentroti	MaxLrap	0.954128	0.948097	0.997147	0.995633						0.850746	1.00197		0.959893				0.997817		1		0.98954		0.967828	0.969697	0.960177
V. hyugaensis	Locus Tag	TY61_RS16860	TY61_RS16865	TY61_RS16870	TY61_RS16875						TY61_RS16880	TY61_RS16885		TY61_RS16890	TY61_RS16895	TY61_RS16900	TY61_RS16905	TY61_RS16910		TY61_RS16915		TY61_RS16920		TY61_RS16925	TY61_RS16930	TY61_RS16935
V. hyugaensis	Protein Id	WP_038872685.1	WP_045401312.1	WP_045401315.1	WP_045401318.1						WP_045401322.1	WP_045401325.1		WP_045401328.1	WP_045401330.1	WP_045401333.1	WP_045401336.1	WP_045401339.1		WP_045401342.1		WP_045401345.1		WP_045401348.1	WP_045401351.1	WP_045401354.1
V. hyugaensis	Identity %	89.62	84.75	87.71	73.68						72.22	85.99		62.46	69.04	64.36	62.39	77.48		71.01		83.79		68.96	77.08	86.79
V. hyugaensis	MinLrap	1	1	1.00143	1						0.992126	1.01181		1	1	1	1	0.997797		1.00267		1		0.98645	1.00253	1
V. hyugaensis	MaxLrap	0.990654	0.975779	0.998573	0.995633						0.992126	1.01181		1	0.997468	0.984848	0.997904	0.995604		1		0.993724		0.975871	1	0.938053
V. ichthyoenteri		A	B	C	?	D					F	G		H	I	J	?	?	L	M	N	O		P	Q	R
V. ichthyoenteri	Locus Tag	RH85_RS21750	RH85_RS21755	RH85_RS21760	RH85_RS02730	RH85_RS02735					RH85_RS02740	RH85_RS02745		RH85_RS02750	RH85_RS02755	RH85_RS02760	RH85_RS02765	RH85_RS06075	RH85_RS06080	RH85_RS06085	RH85_RS06090	RH85_RS06095		RH85_RS07540	RH85_RS07535	RH85_RS07530
V. ichthyoenteri	Protein Id	WP_006714879.1	WP_039949559.1	cds_54	cds_3786	WP_006710656.1					WP_006710657.1	WP_006710658.1		WP_006710659.1	WP_006710660.1	WP_006710661.1	cds_3793	WP_006711330.1	WP_006711331.1	WP_006711332.1	WP_006711333.1	cds_3126		WP_006711616.1	WP_006711615.1	WP_006711614.1
V. ichthyoenteri	Contig	NZ_AFWF01000322.1	NZ_AFWF01000322.1	NZ_AFWF01000322.1	NZ_AFWF01000020.1	NZ_AFWF01000020.1					NZ_AFWF01000020.1	NZ_AFWF01000020.1		NZ_AFWF01000020.1	NZ_AFWF01000020.1	NZ_AFWF01000020.1	NZ_AFWF01000020.1	NZ_AFWF01000068.1	NZ_AFWF01000068.1	NZ_AFWF01000068.1	NZ_AFWF01000068.1	NZ_AFWF01000068.1		NZ_AFWF01000087.1	NZ_AFWF01000087.1	NZ_AFWF01000087.1
V. ichthyoenteri	Identity %	65.09	69.06	Pseudogene	Pseudogene	43.86					53.39	71.99		44.06	43.70	38.21			60.00		55.59	Pseudogene		53.74	55.59	74.00
V. ichthyoenteri	MinLrap	1	0.953237			0.995633					0.929134	1.03469		0.985714	0.98481	0.984848			1		1.01622			0.967828	0.956743	0.943396
V. ichthyoenteri	MaxLrap	1	0.953237			0.995633					0.929134	1.03469		0.985714	0.98481	0.984848			1		1.01622			0.967828	0.956743	0.943396
V. inhibens	Locus Tag	A6M22_RS14475	A6M22_RS14470	A6M22_RS14465	A6M22_RS14460						A6M22_RS14455	A6M22_RS14450		A6M22_RS14445	A6M22_RS14440	A6M22_RS14435	A6M22_RS14430	A6M22_RS14425		A6M22_RS14420		A6M22_RS14415		A6M22_RS14410	A6M22_RS14405	A6M22_RS14400
V. inhibens	Protein Id	WP_038872685.1	WP_039977309.1	WP_038872680.1	WP_063344884.1						WP_038874991.1	WP_063344883.1		WP_063344882.1	WP_063344881.1	WP_063344880.1	WP_063344879.1	WP_063344878.1		WP_063344877.1		WP_045404362.1		WP_063344876.1	WP_038872644.1	WP_042600821.1
V. inhibens	Identity %	89.62	85.82	87.86	74.56						73.02	86.55		62.01	68.78	64.87	60.92	77.7		68.88		84.84		66.94	76.32	85.85
V. inhibens	MinLrap	1	1	1.00143	1						0.992126	1.00984		1.0028	1	1	1	0.995604		1.00267		1		0.989276	1.00253	1
V. inhibens	MaxLrap	0.990654	0.975779	0.998573	0.995633						0.992126	1.00984		0.997214	0.997468	0.984848	0.997904	0.995604		1		0.993724		0.989276	1	0.938053
V. ishigakensis	Locus Tag	JCM19232_385	JCM19232_384	JCM19232_383	JCM19232_382						JCM19232_381	JCM19232_380		JCM19232_379	JCM19232_376	JCM19232_374	JCM19232_372	JCM19232_370	JCM19232_369	JCM19232_367		JCM19232_365		JCM19232_363	JCM19232_362	JCM19232_360
V. ishigakensis	Protein Id	GAM60052.1	GAM60051.1	GAM60050.1	GAM60049.1						GAM60048.1	GAM60047.1		GAM60046.1	GAM60043.1	GAM60041.1	GAM60039.1	GAM60037.1	GAM60036.1	GAM60034.1		GAM60032.1		GAM60030.1	GAM60029.1	GAM60027.1
V. ishigakensis	Identity %	51.89	64.94	72.14	33.16						45.45	67.93		40	41.43	40.81	36.26	61.99		48.47		58.49		47.88	59.53	72.82
V. ishigakensis	MinLrap	0.990654	0.933086	0.998573	0.975124						0.866142	1.02033		0.948905	0.984314	0.944444	0.947917	0.969484		1.0034		1		0.993976	0.949206	0.967136
V. ishigakensis	MaxLrap	0.954955	0.868512	0.957592	0.855895						0.758621	0.988189		0.364146	0.635443	0.686869	0.572327	0.907692		0.786667		0.665272		0.442359	0.755051	0.911504
V. ishigakensis (replicated genes)														H		J	K	L		N		O		P	Q
V. ishigakensis (replicated genes)	Locus Tag													JCM19232_378		JCM19232_375	JCM19232_373	JCM19232_371		JCM19232_368		JCM19232_366		JCM19232_364	JCM19232_361
V. ishigakensis (replicated genes)	Protein Id													GAM60045.1		GAM60042.1	GAM60040.1	GAM60038.1		GAM60035.1		GAM60033.1		GAM60031.1	GAM60028.1
V. ishigakensis (replicated genes)	Identity %													51.61		52.17	53.33			71.43		52.76		48.57	43.66
V. ishigakensis (replicated genes)	MinLrap													0.673913		0.410714	0.833333			0.888889		1		0.945946	0.922078
V. ishigakensis (replicated genes)	MaxLrap													0.173669		0.0580808	0.125786			0.149333		0.26569		0.375335	0.179293
V. jasicida	Locus Tag	TY66_RS21365	TY66_RS21370	TY66_RS21375	TY66_RS21380						TY66_RS21385	TY66_RS21390		TY66_RS21395	TY66_RS21400	TY66_RS21405	TY66_RS21410	TY66_RS21415		TY66_RS21420		TY66_RS21425		TY66_RS21430	TY66_RS21435	TY66_RS21440
V. jasicida	Protein Id	WP_038872685.1	WP_039977309.1	WP_045423538.1	WP_042605229.1						WP_042605228.1	WP_038872671.1		WP_045423540.1	WP_045423542.1	WP_045423544.1	WP_038872659.1	WP_039977317.1		WP_045423546.1		WP_045423548.1		WP_045423550.1	WP_045423552.1	WP_045423639.1
V. jasicida	Identity %	89.62	85.82	87.71	75						73.02	86.16		62.01	68.78	64.87	61.13	78.15		69.68		84.63		66.94	75.31	86.32
V. jasicida	MinLrap	1	1	1.00143	1						0.992126	1.00984		1.0028	1	1	1	0.995604		1.00267		1		0.989276	1.00253	1
V. jasicida	MaxLrap	0.990654	0.975779	0.998573	0.995633						0.992126	1.00984		0.997214	0.997468	0.984848	0.997904	0.995604		1		0.993724		0.989276	1	0.938053
V. kanaloae	Locus Tag	A132_RS05635	A132_RS05640	A132_RS05645	A132_RS05650						A132_RS05655	A132_RS05660		A132_RS05665				A132_RS05670	A132_RS05675	A132_RS05680		A132_RS05685		A132_RS05690	A132_RS05695	A132_RS05700
V. kanaloae	Protein Id	WP_017057299.1	WP_017057300.1	WP_017057301.1	WP_017057302.1						WP_017057303.1	WP_017057304.1		WP_017057305.1				WP_017057306.1	WP_017057307.1	WP_017057308.1		WP_017057309.1		WP_017057310.1	WP_017057311.1	WP_032547952.1
V. kanaloae	Identity %	63.46	62.82	71.86	49.12						54.39	71.62		46.74				60.77		54.01		66.38		48.8	58.99	72.35
V. kanaloae	MinLrap	0.971963	1	1.00143	0.995633						0.897638	1.01969		0.988796				0.969231		1.00538		0.991614		1.00536	1	0.995413
V. kanaloae	MaxLrap	0.954128	0.958478	0.998573	0.995633						0.870229	1.0137		0.931398				0.964989		0.997333		0.98954		0.986842	0.997475	0.960177
V. lentus	Locus Tag	ACS79_RS11165	ACS79_RS11160	ACS79_RS11155	ACS79_RS11150			ACS79_RS11145	ACS79_RS11140	ACS79_RS11135	ACS79_RS11130	ACS79_RS11125		ACS79_RS11120				ACS79_RS11115	ACS79_RS11110	ACS79_RS11105		ACS79_RS11100		ACS79_RS11095	ACS79_RS11090	ACS79_RS11085
V. lentus	Protein Id	WP_010440922.1	WP_016790727.1	WP_010440926.1	WP_010440929.1			WP_010440931.1	WP_010440933.1	WP_010440936.1	WP_010440937.1	WP_016789311.1		WP_010440941.1				WP_050612885.1	WP_016799947.1	WP_010440947.1		WP_050612884.1		WP_016788676.1	WP_050612883.1	WP_016788678.1
V. lentus	Identity %	64.42	62.02	72	48.25						57.02	73.4		43.66				60.09		54.28		68.04		52.49	59.75	72.35
V. lentus	MinLrap	0.971963	1.0361	1.00143	0.995633						0.952756	1.01378		0.994398				1.0022		1.00538		0.970464		0.989071	1	0.990868
V. lentus	MaxLrap	0.954128	0.99308	0.998573	0.995633						0.864286	1.01179		0.922078				0.997812		0.997333		0.962343		0.970509	0.997475	0.960177
V. maritimus	Locus Tag	JCM19235_4548	JCM19235_4547	JCM19235_4546	JCM19235_4543							JCM19235_4541		JCM19235_4539				JCM19235_4538	JCM19235_4536	JCM19235_4534		JCM19235_4533		JCM19235_4532	JCM19235_4530	JCM19235_4528
V. maritimus	Protein Id	GAL20348.1	GAL20347.1	GAL20344.1	GAL20343.1							GAL20341.1		GAL20339.1				GAL20338.1	GAL20336.1	GAL20334.1		GAL20333.1		GAL20332.1	GAL20330.1	GAL20328.1
V. maritimus	Identity %	63.107	64.045	75	39.149							54.369		43.023				52.759		52.365		62.759		52.475	53.365	70
V. maritimus	MinLrap	0.962617	0.923875	1	1.0262							1.02488		0.988506				0.995604		0.993289		0.910042		0.986971	0.877637	0.961538
V. maritimus	MaxLrap	0.936364	0.917526	0.496434	0.987395							0.405512		0.240896				0.965885		0.789333		0.871743		0.812332	0.525253	0.884956
V. maritimus (replicated genes)				C	C							G												P	Q
V. maritimus (replicated genes)	Locus Tag			JCM19235_4545	JCM19235_4544							JCM19235_4542							JCM19235_4535					JCM19235_4531	JCM19235_4529
V. maritimus (replicated genes)	Protein Id			GAL20345.1	GAL20346.1							GAL20342.1							GAL20335.1					GAL20331.1	GAL20329.1
V. maritimus (replicated genes)	Identity %			78.924	58.252							70.498												42.308	51.064
V. maritimus (replicated genes)	MinLrap			0.986726	0.768657							0.984906												0.65	0.946309
V. maritimus (replicated genes)	MaxLrap			0.318117	0.146933							0.51378												0.0697051	0.356061
V. mediterranei	Locus Tag	VME01S_RS05130	VME01S_RS05125	VME01S_RS05120	VME01S_RS05115							VME01S_RS05110		VME01S_RS05105		VME01S_RS05100		VME01S_RS05095	VME01S_RS05090	VME01S_RS05085		VME01S_RS05080		VME01S_RS05075	VME01S_RS05070	VME01S_RS05065
V. mediterranei	Protein Id	WP_006074409.1	WP_062457142.1	WP_006074407.1	WP_062457140.1							WP_006074405.1		WP_062457137.1		WP_062457135.1		WP_062457131.1	WP_062457128.1	WP_062457125.1		WP_038225993.1		WP_062457121.1	WP_062457119.1	WP_006074396.1
V. mediterranei	Identity %	61.17	63.46	72.86	43.61							66.6		42.2		30.26		58.67		53.19		63		52.88	54.34	65.24
V. mediterranei	MinLrap	0.962617	0.945455	1	0.991266							1.02222		0.98017		1.00529		0.989011		1.00804		0.993697		0.983827	0.992405	0.995261
V. mediterranei	MaxLrap	0.936364	0.899654	0.998573	0.953782							0.996063		0.969188		0.959596		0.974026		1.00267		0.98954		0.978552	0.989899	0.929204
V. mimicus ATCC33654	Locus Tag	AL543_RS18740	AL543_RS18745	AL543_RS18750	AL543_RS18755						AL543_RS18760	AL543_RS18765		AL543_RS18770	AL543_RS18775	AL543_RS18780	AL543_RS18785	AL543_RS18790	AL543_RS18795	AL543_RS18800		AL543_RS18805		AL543_RS18810	AL543_RS18815	AL543_RS18820
V. mimicus ATCC33654	Protein Id	WP_000423442.1	WP_000761494.1	WP_061052846.1	WP_000611704.1						WP_000543863.1	WP_061052847.1		cds_3642	WP_061052848.1	WP_061052849.1	WP_061052850.1	WP_061052851.1	WP_061052852.1	WP_061052853.1		WP_061052854.1		WP_061052855.1	WP_061052856.1	WP_061052857.1
V. mimicus ATCC33654	Identity %	55.66	66.8	72.81	45.09						48.7	68.9		pseudogene	41.62	41.99	38.83	61.11		49.73		61.1		54.29	58.4	71.86
V. mimicus ATCC33654	MinLrap	1	0.931655	0.964183	0.982456						0.905512	1.00395			0.997468	0.964557	0.863732	0.949451		1.01622		0.995789		0.986339	0.977273	0.934272
V. mimicus ATCC33654	MaxLrap	0.990654	0.896194	0.960057	0.978166						0.905512	1			0.985	0.962121	0.845996	0.943231		1.00267		0.98954		0.967828	0.977273	0.880531
V. mimicus SCCF01	Locus Tag	vm_RS05465	vm_RS05460	vm_RS05455	vm_RS05450						vm_RS05445	vm_RS05440		vm_RS05435	vm_RS05430	vm_RS05425	vm_RS05420	vm_RS05415	vm_RS05410	vm_RS05405		vm_RS05400		vm_RS05395	vm_RS05390	vm_RS05385
V. mimicus SCCF01	Protein Id	WP_000423442.1	WP_070381589.1	WP_070381588.1	WP_070381587.1						WP_000543863.1	WP_070381586.1		WP_070381585.1	WP_070381584.1	WP_070381583.1	WP_070381582.1	WP_022578238.1	WP_070381581.1	WP_070381580.1		WP_070381579.1		WP_070381578.1	WP_070381577.1	WP_070381576.1
V. mimicus SCCF01	Identity %	55.66	66.8	72.66	45.09						48.7	68.9		44.38	41.62	41.95	38.83	61.34		49.73		61.31		55.12	58.66	72.36
V. mimicus SCCF01	MinLrap	1	0.931655	0.964183	0.982456						0.905512	1.00395		0.952113	0.997468	0.959494	0.863732	0.949451		1.01622		0.995789		0.986339	0.977273	0.934272
V. mimicus SCCF01	MaxLrap	0.990654	0.896194	0.960057	0.978166						0.905512	1		0.946779	0.985	0.957071	0.845996	0.943231		1.00267		0.98954		0.967828	0.977273	0.880531
V. natriegens ATCC14048	Locus Tag	BA890_RS08655	BA890_RS08660	BA890_RS08665	BA890_RS08670		BA890_RS08675				BA890_RS08680	BA890_RS08685		BA890_RS08690	BA890_RS08695	BA890_RS08700	BA890_RS08705	BA890_RS08710	BA890_RS08715	BA890_RS08720		BA890_RS08725		BA890_RS08730	BA890_RS08735	BA890_RS08740
V. natriegens ATCC14048	Protein Id	WP_014232105.1	WP_020334293.1	WP_020334294.1	WP_020334295.1		WP_024373082.1				WP_020334657.1	WP_014232111.1		WP_020334659.1	WP_024373083.1	WP_020334661.1	WP_020334662.1	WP_031334703.1	WP_020334664.1	WP_020334665.1		WP_020334666.1		WP_020334669.1	WP_020334670.1	WP_014232122.1
V. natriegens ATCC14048	Identity %	63.21	68.24	74.24	49.34						58.97	73.25		43.1	42.67	40.89	33.33	61.1		53.33		61.95		57.14	57.47	71.7
V. natriegens ATCC14048	MinLrap	1	0.923913	0.997131	0.991266						0.92126	1.03086		0.991453	0.98481	0.977099	0.991579	1		1.01078		0.993697		0.983471	0.997475	1
V. natriegens ATCC14048	MaxLrap	0.990654	0.882353	0.991441	0.982684						0.151948	0.98622		0.97479	0.970075	0.969697	0.987421	0.986985		1		0.98954		0.957105	0.9875	0.938053
V. natriegens CCUG16371	Locus Tag	BA891_RS07065	BA891_RS07060	BA891_RS07055	BA891_RS07050		BA891_RS07045				BA891_RS07040	BA891_RS07035		BA891_RS07030	BA891_RS07025	BA891_RS07020	BA891_RS07015	BA891_RS07010	BA891_RS07005	BA891_RS07000		BA891_RS06995		BA891_RS06990	BA891_RS06985	BA891_RS06980
V. natriegens CCUG16371	Protein Id	WP_014232105.1	WP_020334293.1	WP_065302371.1	WP_065302370.1		WP_065302369.1				WP_065302368.1	WP_065302367.1		WP_065302366.1	WP_065302365.1	WP_065302364.1	WP_065302363.1	WP_065302362.1	WP_065302361.1	WP_065302360.1		WP_065302359.1		WP_065302358.1	WP_065302357.1	WP_014232122.1
V. natriegens CCUG16371	Identity %	63.21	68.24	74.24	49.34						58.97	72.26		44.41	43.19	40.1	33.12	60.66		53.05		62.16		56.58	56.71	71.7
V. natriegens CCUG16371	MinLrap	1	0.923913	0.997131	0.991266						0.92126	1.03086		0.994302	0.98481	0.977099	0.991579	1		1.01617		0.993697		0.983471	0.997475	1
V. natriegens CCUG16371	MaxLrap	0.990654	0.882353	0.991441	0.982684						0.151948	0.98622		0.977591	0.970075	0.969697	0.987421	0.986985		1.00533		0.98954		0.957105	0.9875	0.938053
V. natriegens CCUG16373	Locus Tag	BA893_RS09495	BA893_RS09500	BA893_RS09505	BA893_RS09510		BA893_RS09515				BA893_RS09520	BA893_RS09525		BA893_RS09530	BA893_RS09535	BA893_RS09540	BA893_RS09545	BA893_RS09550	BA893_RS09555	BA893_RS09560		BA893_RS09565		BA893_RS09570	BA893_RS09575	BA893_RS09580
V. natriegens CCUG16373	Protein Id	WP_014232105.1	WP_065299837.1	WP_065299838.1	WP_065299839.1		WP_065299840.1				WP_065299841.1	WP_065299842.1		WP_065299843.1	WP_065300460.1	WP_065299844.1	WP_065299845.1	WP_065299846.1	WP_065299847.1	WP_065299848.1		WP_065299849.1		WP_065299850.1	WP_065299851.1	WP_014232122.1
V. natriegens CCUG16373	Identity %	63.21	68.24	74.1	49.34						58.97	73.45		43.39	42.93	39.84	33.33	60.79		53.33		62.16		56.3	57.22	71.7
V. natriegens CCUG16373	MinLrap	1	0.923913	0.997131	0.991266						0.92126	1.03086		0.991453	0.98481	0.977099	0.991579	0.997802		1.01078		0.993697		0.983471	0.997475	1
V. natriegens CCUG16373	MaxLrap	0.990654	0.882353	0.991441	0.982684						0.151948	0.98622		0.97479	0.970075	0.969697	0.987421	0.984816		1		0.98954		0.957105	0.9875	0.938053
V. natriegens CCUG16374	Locus Tag	BA894_RS09070	BA894_RS09075	BA894_RS09080	BA894_RS09085		BA894_RS09090				BA894_RS09095	BA894_RS09100		BA894_RS09105	BA894_RS09110	BA894_RS09115	BA894_RS09120	BA894_RS09125	BA894_RS09130	BA894_RS09135		BA894_RS09140		BA894_RS09145	BA894_RS09150	BA894_RS09155
V. natriegens CCUG16374	Protein Id	WP_014232105.1	WP_065296976.1	WP_065296977.1	WP_020334295.1		WP_065296978.1				WP_065296979.1	WP_065296980.1		WP_065296981.1	WP_065296982.1	WP_065296983.1	WP_065296984.1	WP_065296985.1	WP_065296986.1	WP_065296987.1		WP_065296988.1		WP_065296989.1	WP_065296990.1	WP_065296991.1
V. natriegens CCUG16374	Identity %	63.21	68.24	74.1	49.34						58.97	73.05		43.68	43.19	39.58	33.33	60.35		53.33		61.95		56.58	56.96	71.43
V. natriegens CCUG16374	MinLrap	1	0.923913	0.997131	0.991266						0.92126	1.03086		0.991453	0.98481	0.977099	0.991579	0.997802		1.01078		0.993697		0.983471	0.997475	0.871111
V. natriegens CCUG16374	MaxLrap	1	0.923913	0.997131	0.982684						0.151948	1		0.991453	0.970075	0.977099	0.991579	0.984816		1		0.993697		0.983471	0.9875	0.871111
V. neptunius	Locus Tag	TW84_RS00775	TW84_RS00780	TW84_RS00785	TW84_RS00790		TW84_RS00795				TW84_RS00800	TW84_RS00805		TW84_RS00810	TW84_RS00815	TW84_RS00820	TW84_RS00825	TW84_RS00830	TW84_RS00835	TW84_RS00840		TW84_RS00845		TW84_RS00850	TW84_RS00855	TW84_RS00860
V. neptunius	Protein Id	WP_045973708.1	WP_045973711.1	WP_045973902.1	WP_045973713.1		WP_045973715.1				WP_045973718.1	WP_045973720.1		WP_045973722.1	WP_045973724.1	WP_045973725.1	WP_045973727.1	WP_045973729.1	WP_045973731.1	WP_045973734.1		WP_045973736.1		WP_045973738.1	WP_045973740.1	WP_045973742.1
V. neptunius	Identity %	66.04	64.52	71.8	45.81						54.1	71.66		41.54	44.75	41.08	37.18	61.21		51.46		64.48		53.8	58.02	71.7
V. neptunius	MinLrap	1.00952	1	0.997131	0.991266						0.96063	1.01417		0.954674	0.916456	0.934343	0.907757	0.98022		1.01617		0.98954		0.977961	0.997462	1
V. neptunius	MaxLrap	0.990654	0.965398	0.991441	0.982684						0.159269	0.98622		0.943978	0.905	0.929648	0.89648	0.971678		1.00533		0.98954		0.951743	0.992424	0.938053
V. nigripulchritudo	Locus Tag	VIBNI_RS07135	VIBNI_RS07130	VIBNI_RS07125	VIBNI_RS07120	VIBNI_RS07115					VIBNI_RS07110	VIBNI_RS07105		VIBNI_RS07100	VIBNI_RS07095	VIBNI_RS07090			VIBNI_RS07085	VIBNI_RS07080		VIBNI_RS07075		VIBNI_RS07070	VIBNI_RS07065	VIBNI_RS07060
V. nigripulchritudo	Protein Id	WP_004400645.1	WP_004400647.1	WP_022550528.1	WP_022550527.1	WP_022550526.1					WP_022550525.1	WP_022550524.1		WP_022550523.1	WP_022550522.1	WP_022550521.1			WP_022550520.1	WP_022550519.1		WP_049542701.1		WP_022550517.1	WP_022550516.1	WP_022550515.1
V. nigripulchritudo	Identity %	57.28	55.68	67.95	38.43						48.25	66.21		41.54	27.32	28.93				49.47		55.96		52.53	52.94	68.5
V. nigripulchritudo	MinLrap	0.980952	0.977778	1.00143	1.11354						0.897638	1.02196		1	0.95443	0.852547				1.02426		0.983264		0.994413	1	0.934579
V. nigripulchritudo	MaxLrap	0.962617	0.913495	1	0.984556						0.150594	1.00787		0.943978	0.930864	0.80303				1.01333		0.941884		0.954424	0.987374	0.884956
V. ordalii ATCC33509	Locus Tag	VOR_RS0113115	VOR_RS0113120	VOR_RS0113125	VOR_RS0113130						VOR_RS0113135	VOR_RS0113140		VOR_RS0113145	VOR_RS0113150	VOR_RS0113155	VOR_RS0113160	VOR_RS0113165	VOR_RS0113170	VOR_RS0113175		VOR_RS0113180		VOR_RS0113185	VOR_RS0113190	VOR_RS0113195
V. ordalii ATCC33509	Protein Id	WP_010320155.1	WP_010320156.1	WP_010320157.1	WP_010320158.1						WP_010320159.1	WP_010320160.1		WP_010320161.1	WP_010320162.1	WP_010320163.1	WP_010320164.1	WP_010320165.1	WP_010320166.1	WP_010320167.1		WP_010320168.1		WP_010320169.1	WP_010320170.1	WP_010320171.1
V. ordalii ATCC33509	Identity %	55.66	66.41	72.07	46.48						46.96	68.36		43.38	41.62	41.21	38.35	59.42		49.73		59.2		54.55	57.88	71.86
V. ordalii ATCC33509	MinLrap	1	0.931655	0.964183	0.934211						0.905512	1.00986		1	0.997468	0.974425	0.863732	0.98022		1.01081		0.995789		0.986413	0.977273	0.934272
V. ordalii ATCC33509	MaxLrap	0.990654	0.896194	0.960057	0.930131						0.905512	1.00787		0.994398	0.985	0.962121	0.845996	0.973799		0.997333		0.98954		0.97319	0.977273	0.880531
V. orientalis	Locus Tag	VIA_RS15595	VIA_RS15600	VIA_RS15605	VIA_RS15610		VIA_RS15615				VIA_RS15620	VIA_RS15625		VIA_RS15630	VIA_RS15635	VIA_RS15640	VIA_RS15645	VIA_RS15650	VIA_RS15655	VIA_RS15660		VIA_RS15665		VIA_RS15670	VIA_RS15675	VIA_RS15680
V. orientalis	Protein Id	WP_004414129.1	WP_004414131.1	WP_004414133.1	WP_004414135.1		WP_004414136.1				WP_004414138.1	WP_004414140.1		WP_004414142.1	WP_004414144.1	WP_004414145.1	WP_004414146.1	WP_004414147.1	WP_004414149.1	WP_004414150.1		WP_004414151.1		WP_004414152.1	WP_004414154.1	WP_004414156.1
V. orientalis	Identity %	65.09	69.02	73.66	43.67						58.77	73.25		43.31	44.87	41.22	35.25	62.23		53.87		62.37		53.95	56.64	72.17
V. orientalis	MinLrap	1	0.913978	0.991392	1						0.897638	1.03086		0.982857	0.987342	0.959184	0.949474	1.00659		1.01078		0.98954		0.977901	1.01013	1
V. orientalis	MaxLrap	0.990654	0.882353	0.985735	0.987069						0.148244	0.98622		0.963585	0.972569	0.949495	0.945493	1.00439		1		0.98954		0.949062	1.00758	0.938053
V. owensii	Locus Tag	VOW5012_RS09750	VOW5012_RS09745	VOW5012_RS09740	VOW5012_RS09735						VOW5012_RS09730	VOW5012_RS09725		VOW5012_RS09720	VOW5012_RS09715	VOW5012_RS09710	VOW5012_RS09705	VOW5012_RS09700		VOW5012_RS09695		VOW5012_RS09690		VOW5012_RS09675	VOW5012_RS09670	VOW5012_RS09665
V. owensii	Protein Id	WP_005440957.1	WP_041055790.1	WP_009706064.1	WP_041055789.1						WP_005440949.1	WP_041055788.1		WP_041055785.1	WP_020198012.1	WP_041055782.1	WP_041055779.1	WP_041055776.1		WP_041055773.1		WP_041055771.1		WP_041055765.1	WP_041055762.1	WP_038896898.1
V. owensii	Identity %	88.68	85.46	88.57	73.8						73.02	87.09		60.96	81.47	71.28	73.95	84.99		72.73		87.16		66.49	77.11	87.74
V. owensii	MinLrap	1	1	1.00143	1						0.992126	1.02165		0.997199	1	1	1.00634	0.995604		1		1		0.991892	1.01515	1
V. owensii	MaxLrap	1	1	1	1						0.992126	1		0.994413	1	1	1	0.982646		1		1		0.991892	1	1
V. pacinii	Locus Tag	BS19_RS08680	BS19_RS08675	BS19_RS08670	BS19_RS08665						BS19_RS08660	BS19_RS08655		BS19_RS08650	BS19_RS08645	BS19_RS08640	BS19_RS08635	BS19_RS08630	BS19_RS08625	BS19_RS08620		BS19_RS08615		BS19_RS08610	BS19_RS08605	BS19_RS08600
V. pacinii	Protein Id	WP_038174678.1	WP_038174677.1	WP_038174676.1	WP_038174675.1						WP_038174673.1	WP_038174671.1		WP_038174669.1	WP_038174668.1	WP_038174667.1	WP_038174811.1	WP_038174665.1	WP_038174664.1	WP_038174663.1		WP_038174662.1		WP_038174660.1	WP_038174659.1	WP_038174658.1
V. pacinii	Identity %	63.46	65.66	72.47	47.58						57.85	72.26		41.84	45.38	38.93	35.54	61.89		51.73		61.95		53.91	56.2	71.23
V. pacinii	MinLrap	0.981132	0.949821	1.00574	0.991266						0.952756	1.01829		0.997041	0.987342	0.956633	0.858947	0.997802		1.01078		0.98954		0.986226	1	1
V. pacinii	MaxLrap	0.971963	0.916955	1	0.982684						0.157757	0.98622		0.943978	0.975	0.94697	0.855346	0.991266		1		0.987474		0.959786	0.997475	0.938053
V. parahaemolyticus ATCC17802	Locus Tag	AL464_RS12040	AL464_RS12045	AL464_RS12050	AL464_RS12055						AL464_RS12060	AL464_RS12065		AL464_RS12070	AL464_RS12075	AL464_RS12080	AL464_RS12085	AL464_RS12090		AL464_RS12095		AL464_RS12100		AL464_RS12105	AL464_RS12110	AL464_RS12115
V. parahaemolyticus ATCC17802	Protein Id	WP_005454817.1	WP_005495092.1	WP_005495095.1	WP_029806154.1						WP_029806152.1	WP_025520510.1		WP_041955146.1	WP_029805288.1	WP_025591111.1	WP_029805291.1	WP_029805294.1		WP_029805297.1		WP_005455029.1		WP_029805301.1	WP_025818384.1	WP_029805304.1
V. parahaemolyticus ATCC17802	Identity %	96.23	85.33	94.29	85.96						76.19	87.88		69.86	86.8	80	81.72	93.16		78.34		92.24		79.3	86.4	95.28
V. parahaemolyticus ATCC17802	MinLrap	1	1.03806	1	1						1	1.02362		0.997191	1	1	1	0.997797		1		1		1	1.00253	1
V. parahaemolyticus ATCC17802	MaxLrap	0.990654	1	0.998573	0.995633						0.992126	1.01167		0.994398	0.997468	0.984848	0.997904	0.995604		0.997333		0.997908		0.997319	1	0.938053
V. parahaemolyticus RIMD2210633	Locus Tag	VP1476	VP1475	VP1474	VP1473						VP1472	VP1469		VP1468	VP1467	VP1466	VP1465	VP1464		VP1463		VP1462		VP1461	VP1459	VP1458
V. parahaemolyticus RIMD2210633	Protein Id	NP_797855.1	NP_797854.1	NP_797853.1	NP_797852.1						NP_797850.1	NP_797848.1		NP_797847.1	NP_797846.1	NP_797845.1	NP_797844.1	NP_797843.1		NP_797842.1		NP_797841.1		NP_797839.1	NP_797838.1	NP_797837.1
V. parahaemolyticus RIMD2210633	Identity %	96.23	85.67	94	86.4						78.07	87.74		69.3	86.55	80	81.72	93.97		78.61		91.82		81.23	86.4	95.75
V. parahaemolyticus RIMD2210633	MinLrap	1	1.03806	1	1						1	1.02756		0.997191	1	1	0.997904	0.997685		1		1		1	1.00253	1
V. parahaemolyticus RIMD2210633	MaxLrap	0.990654	1	0.998573	0.995633						0.897638	1.01556		0.994398	0.997468	0.984848	0.961616	0.947253		0.997333		0.997908		0.957105	0.963592	0.938053
V. ponticus	Locus Tag	JCM19238_4456	JCM19238_4455	JCM19238_4454	JCM19238_4451						JCM19238_4450	JCM19238_4449		JCM19238_4447	JCM19238_4446	JCM19238_4443	JCM19238_4442	JCM19238_4440	JCM19238_4438	JCM19238_4437		JCM19238_4436		JCM19238_4434	JCM19238_4433	JCM19238_4431
V. ponticus	Protein Id	GAK86848.1	GAK86847.1	GAK86846.1	GAK86843.1						GAK86842.1	GAK86841.1		GAK86839.1	GAK86838.1	GAK86835.1	GAK86834.1	GAK86832.1	GAK86830.1	GAK86829.1		GAK86828.1		GAK86826.1	GAK86825.1	GAK86823.1
V. ponticus	Identity %	not detected	70.67	66.23	40.97						50.88	73.95		46.55	47.13	40.21	36.68	60.74		53.42		66.94		52.75	57.07	72.91
V. ponticus	MinLrap		0.924444	0.929231	0.991266						0.966102	1.00249		1.02353	0.988636	0.954545	0.916	0.966759		1.01333		0.995885		0.975871	0.903084	0.957547
V. ponticus	MaxLrap		0.719723	0.430813	0.970085						0.897638	0.793307		0.97479	0.440506	0.947368	0.480084	0.767033		1.01333		0.506276		0.943005	0.517677	0.89823
V. ponticus (replicated genes)				C	C							G			I		K	L				O			Q
V. ponticus (replicated genes)	Locus Tag			JCM19238_4453	JCM19238_4452							JCM19238_4448			JCM19238_4445	JCM19238_4444	JCM19238_4441	JCM19238_4439				JCM19238_4435			JCM19238_4432
V. ponticus (replicated genes)	Protein Id			GAK86844.1	GAK86845.1							GAK86840.1			GAK86837.1	GAK86836.1	GAK86833.1	GAK86831.1				GAK86827.1			GAK86824.1
V. ponticus (replicated genes)	Identity %			77.58	72.51							80.7			46.53	not detected	35.06	61.82				57.39			58.17
V. ponticus (replicated genes)	MinLrap			1	0.791667							0.606383			1.00699		0.712963	0.504587				0.974576			1
V. ponticus (replicated genes)	MaxLrap			0.235378	0.243937							0.112205			0.364557		0.322851	0.120879				0.481172			0.386364
V. proteolyticus	Locus Tag	VPR01S_RS00510	VPR01S_RS00515	VPR01S_RS00520	VPR01S_RS00525		VPR01S_RS00530				VPR01S_RS00535	VPR01S_RS00540		VPR01S_RS00545	VPR01S_RS00550	VPR01S_RS00555	VPR01S_RS00560	VPR01S_RS00565	VPR01S_RS00570	VPR01S_RS00575		VPR01S_RS00580		VPR01S_RS00585	VPR01S_RS00590	VPR01S_RS00595
V. proteolyticus	Protein Id	WP_021703323.1	WP_021703324.1	WP_021703325.1	WP_021703326.1		WP_021703327.1				WP_021703328.1	WP_021703329.1		WP_021703330.1	WP_021703331.1	WP_021703332.1	WP_052035708.1	WP_052035709.1	WP_021703335.1	WP_021703336.1		WP_021703337.1		WP_021703338.1	WP_021703339.1	WP_021703340.1
V. proteolyticus	Identity %	66.35	63.16	73.81	45.91						52.38	70.86		45.59	43.9	36.27	34.79	57.46		54.01		61.95		50	56.96	68.5
V. proteolyticus	MinLrap	0.971963	1.02151	0.998563	0.969163						0.992126	1.02875		0.988372	0.934177	0.968992	0.887689	1.0022		1.00809		0.98954		0.978022	1	0.938967
V. proteolyticus	MaxLrap	0.971963	0.986159	0.991441	0.960699						0.165138	0.98622		0.952381	0.931818	0.94697	0.861635	0.976445		0.997333		0.987474		0.954424	0.997475	0.884956
V. renispiscarius	Locus Tag	OJ16_RS06785	OJ16_RS06780	OJ16_RS06775	OJ16_RS06770						OJ16_RS06765	OJ16_RS06760		OJ16_RS06755	OJ16_RS06750	OJ16_RS06745	OJ16_RS06740	OJ16_RS06735	OJ16_RS06730	OJ16_RS06725		OJ16_RS06720		OJ16_RS06715	OJ16_RS06710	OJ16_RS06705
V. renispiscarius	Protein Id	WP_040988625.1	WP_040988623.1	WP_040988622.1	WP_040988620.1						WP_040988618.1	WP_040988617.1		WP_052810313.1	WP_052810314.1	WP_052810315.1	WP_052810316.1	WP_040988877.1	WP_040988615.1	WP_040988612.1		WP_040988610.1		WP_040988609.1	WP_040988607.1	WP_040988605.1
V. renispiscarius	Identity %	67.92	67.54	75.74	43.61						54.39	68.99		40.87	45.64	38.32	36.44	60.41		54.52		63		47.41	55.44	73
V. renispiscarius	MinLrap	1	0.964029	0.962751	0.991266						0.957983	1.01775		0.985714	0.987342	0.962121	0.765199	0.971429		1.01622		0.993697		0.983914	1	0.943396
V. renispiscarius	MaxLrap	0.990654	0.927336	0.958631	0.986957						0.897638	1.01575		0.966387	0.939759	0.940741	0.743381	0.965066		1.00267		0.98954		0.976064	0.997475	0.884956
V. rotiferianus	Locus Tag	VRL_RS16150	VRL_RS16155	VRL_RS16160	VRL_RS16165						VRL_RS16170	VRL_RS16175		VRL_RS16180	VRL_RS16185	VRL_RS16190	VRL_RS16195	VRL_RS16200		VRL_RS16205		VRL_RS16210		VRL_RS16215	VRL_RS16220	VRL_RS16225
V. rotiferianus	Protein Id	WP_010448144.1	WP_038885931.1	WP_038885932.1	WP_038885934.1						WP_038885936.1	WP_038885938.1		WP_050568987.1	WP_038885940.1	WP_038885941.1	WP_038885942.1	WP_050568988.1		WP_038885944.1		WP_038885945.1		WP_038885948.1	WP_038885949.1	WP_010448176.1
V. rotiferianus	Identity %	73.08	80.43	85.06	57.89						64.91	79.81		54.68	68.02	56.92	58.56	77.62		60.43		78.44		63.01	60.97	80
V. rotiferianus	MinLrap	0.990476	0.99639	1.00285	1.00885						0.912	1.02794		0.982759	1	1.00515	0.993697	0.942857		1.00538		0.995789		0.991848	0.989899	0.97619
V. rotiferianus	MaxLrap	0.971963	0.955017	1.00285	0.995633						0.897638	1.01378		0.957983	0.997468	0.984848	0.991614	0.942857		0.997333		0.98954		0.978552	0.989899	0.90708
V. sagamiensis	Locus Tag	VSN_RS16245	VSN_RS16250	VSN_RS16255	VSN_RS16260						VSN_RS16265	VSN_RS16270		VSN_RS16275	VSN_RS16280	VSN_RS16285	VSN_RS16290	VSN_RS16295		VSN_RS16300		VSN_RS16305		VSN_RS16310	VSN_RS16315	VSN_RS16320
V. sagamiensis	Protein Id	WP_039982725.1	WP_039982727.1	WP_039982728.1	WP_039982729.1						WP_039982730.1	WP_039982731.1		WP_039982732.1	WP_039982733.1	WP_039982734.1	WP_039982736.1	WP_039982738.1		WP_039982750.1		WP_039982740.1		WP_039982741.1	WP_039982742.1	WP_039982743.1
V. sagamiensis	Identity %	88.57	66.18	70.14	58.77						63.71	78.47		52.94	66.5	64.87	61.73	68.46		59.9		75.58		61.73	64.65	75
V. sagamiensis	MinLrap	0.990566	0.989091	1	1.00441						0.976378	1.00789		1	0.997468	1.00515	1	0.986755		1.03733		0.995807		0.96496	1	1
V. sagamiensis	MaxLrap	0.981308	0.941176	0.998573	0.995633						0.976378	1.00591		0.997207	0.994949	0.984848	0.991614	0.982418		1		0.993724		0.959786	1	0.938053
V. scophthalmi VS05	Locus Tag	VSVS05_RS06770	VSVS05_RS06775	VSVS05_RS06780	VSVS05_RS06785						VSVS05_RS06790	VSVS05_RS06795		VSVS05_RS06800	VSVS05_RS06805	VSVS05_RS06810	VSVS05_RS06815	VSVS05_RS06820	VSVS05_RS06825	VSVS05_RS06830		VSVS05_RS06835		VSVS05_RS06840	VSVS05_RS06845	VSVS05_RS06850
V. scophthalmi VS05	Protein Id	WP_005599133.1	WP_065430411.1	WP_065545321.1	WP_005599138.1						WP_065545322.1	WP_065545323.1		WP_065545324.1	WP_005599145.1	WP_065545325.1	cds_1314	WP_065545326.1	WP_065545967.1	WP_065545327.1		WP_065545328.1		WP_065545329.1	WP_065545330.1	WP_005599163.1
V. scophthalmi VS05	Identity %	65.09	68.3	74.5	41.85						48.36	71.99		44.86	44.67	38.64	pseudogene	60.5		54.26		63		51.65	56.74	74.5
V. scophthalmi VS05	MinLrap	1	0.953237	1.00143	0.991266						0.96063	1.03681		0.985915	0.997468	0.967172		0.973626		1.01622		0.98954		0.98913	1	0.943396
V. scophthalmi VS05	MaxLrap	0.990654	0.916955	0.998578	0.986957						0.159061	0.998031		0.980392	0.975248	0.967172		0.952688		1.00267		0.987474		0.975871	0.992424	0.884956
V. scophthalmi VS12	Locus Tag	VSVS12_RS08700	VSVS12_RS08705	VSVS12_RS08710	VSVS12_RS08715						VSVS12_RS08720	VSVS12_RS08725		VSVS12_RS08730	VSVS12_RS08735	VSVS12_RS08740	VSVS12_RS08745	VSVS12_RS08750	VSVS12_RS08755	VSVS12_RS08760	VSVS12_RS08765	VSVS12_RS08770		VSVS12_RS08775	VSVS12_RS08780	VSVS12_RS08785
V. scophthalmi VS12	Protein Id	WP_065430410.1	WP_065430411.1	cds_1656	WP_065430412.1						WP_065430413.1	WP_065430414.1		WP_065430415.1	WP_065430416.1	cds_1662	WP_065430417.1	WP_065430418.1	WP_065430419.1	cds_1666	WP_032073033.1	WP_065430420.1		WP_065430421.1	WP_065430422.1	WP_065430423.1
V. scophthalmi VS12	Identity %	65.09	68.3	pseudogene	43.67						48.36	71.4		44.57	44.67	pseudogene	34.82	60.05		pseudogene	pseudogene	62.79		51.92	56.49	74
V. scophthalmi VS12	MinLrap	1	0.953237		1						0.96063	1.03681		0.985915	0.997468		0.890985	0.973626			transposase	0.98954		0.98913	1	0.943396
V. scophthalmi VS12	MaxLrap	0.990654	0.916955		0.995652						0.159061	0.998031		0.980392	0.975248		0.889121	0.950644				0.987474		0.975871	0.992424	0.884956
V. shilonii	Locus Tag	VSAK1_RS20020	VSAK1_RS20015	VSAK1_RS20010	VSAK1_RS20005							VSAK1_RS20000		VSAK1_RS19995		VSAK1_RS19990		VSAK1_RS19985	VSAK1_RS19980	VSAK1_RS19975		VSAK1_RS19970		VSAK1_RS19965	VSAK1_RS19960	VSAK1_RS19955
V. shilonii	Protein Id	WP_006074409.1	WP_006074408.1	WP_006074407.1	WP_006074406.1							WP_006074405.1		WP_006074404.1		WP_006074403.1		WP_006074402.1	WP_006074401.1	WP_006074400.1		WP_006074399.1		WP_006074398.1	WP_006074397.1	WP_006074396.1
V. shilonii	Identity %	61.17	63.46	72.86	43.61							66.6		43.06		31.05		58.9		52.93		63		52.88	52.81	65.24
V. shilonii	MinLrap	0.962617	0.945455	1	0.991266							1.02222		0.98017		1.00529		1		1.00804		0.993697		0.983827	0.992405	0.995261
V. shilonii	MaxLrap	0.936364	0.899654	0.998573	0.953782							0.996063		0.969188		0.959596		0.984848		1.00267		0.98954		0.978552	0.989899	0.929204
V. sinaloensis	Locus Tag	RH45_RS17385	RH45_RS17390	RH45_RS17395	RH45_RS17400		RH45_RS17405				RH45_RS17410	RH45_RS16185		RH45_RS16180	RH45_RS16175	RH45_RS16170	RH45_RS16165	RH45_RS16160	RH45_RS16155	RH45_RS16150		RH45_RS16145		RH45_RS16140	RH45_RS16135	RH45_RS16130
V. sinaloensis	Protein Id	WP_008079599.1	WP_008079612.1	WP_008079620.1	WP_008079622.1		WP_008079624.1				WP_008079626.1	cds_1310		WP_008079120.1	WP_008079119.1	WP_008079117.1	WP_008079115.1	WP_008079113.1	WP_008079111.1	WP_008079109.1		WP_008079107.1		WP_008079105.1	WP_008079102.1	WP_008079101.1
V. sinaloensis	Identity %	66.98	67.54	73.63	48.9						57.26	pseudogene		45.35	45.64	36.34	35.25	61.84		51.73		63.64		56.06	60.9	70.28
V. sinaloensis	MinLrap	1	0.964029	0.995696	0.991266						0.92126			0.966292	0.987342	0.994872	0.945493	1.0022		1.00806		0.98954		0.977961	1.01013	1
V. sinaloensis	MaxLrap	0.990654	0.927336	0.990014	0.978448						0.151163			0.963585	0.972569	0.979798	0.933747	1		1		0.979296		0.951743	1.00758	0.938053
V. sp. EJY3	Locus Tag	VEJY3_RS08810	VEJY3_RS08815	VEJY3_RS08820	VEJY3_RS08825		VEJY3_RS08830				VEJY3_RS08835	VEJY3_RS08840		VEJY3_RS08845	VEJY3_RS08850	VEJY3_RS08855	VEJY3_RS08860	VEJY3_RS08865	VEJY3_RS08870	VEJY3_RS08875		VEJY3_RS08880		VEJY3_RS08885	VEJY3_RS08890	VEJY3_RS08895
V. sp. EJY3	Protein Id	WP_014232105.1	WP_014232106.1	WP_014232107.1	WP_014232108.1		WP_014232109.1				WP_014232110.1	WP_014232111.1		WP_014232112.1	WP_014232113.1	WP_014232114.1	WP_014232115.1	WP_041170232.1	WP_014232117.1	WP_014232118.1		WP_014232119.1		WP_014232120.1	WP_014232121.1	WP_014232122.1
V. sp. EJY3	Identity %	63.21	68.24	74.24	48.46						58.97	73.25		43.1	43.44	40.63	33.26	60.88		52.79		62.37		56.86	57.22	71.7
V. sp. EJY3	MinLrap	1	0.923913	0.997131	0.991266						0.92126	1.03086		0.991453	0.98481	0.977099	0.987368	1		1.01617		0.993697		0.983471	0.997475	1
V. sp. EJY3	MaxLrap	0.990654	0.882353	0.991441	0.982684						0.151948	0.98622		0.97479	0.970075	0.969697	0.983229	0.986985		1.00533		0.98954		0.957105	0.9875	0.938053
V. splendidus	Locus Tag	V12B01_RS14100	V12B01_RS14095	V12B01_RS14090	V12B01_RS14085			V12B01_RS14080	V12B01_RS14075	V12B01_RS14070	V12B01_RS14065	V12B01_RS14060		V12B01_RS14055				V12B01_RS14050	V12B01_RS14045	V12B01_RS14040		V12B01_RS14035		V12B01_RS14030	V12B01_RS14025	V12B01_RS14020
V. splendidus	Protein Id	WP_004733793.1	WP_004733794.1	WP_004733795.1	WP_004733796.1			WP_004733797.1	WP_004733798.1	WP_004733799.1	WP_004733800.1	WP_004733802.1		WP_004733803.1				WP_004733804.1	WP_004733805.1	WP_004733806.1		WP_004733807.1		WP_004733808.1	WP_004733809.1	WP_017083640.1
V. splendidus	Identity %	63.46	64.6	72.71	53.51						54.39	73.88		45.33				60.18		54.23		67.65		52.08	60.68	71.43
V. splendidus	MinLrap	0.971963	0.985612	1.00143	0.995633						0.897638	1.01988		0.988796				1.0044		1.008		0.99789		0.986339	0.972152	0.990868
V. splendidus	MaxLrap	0.954128	0.948097	0.998573	0.995633						0.838235	1.00984		0.959239				0.997817		1		0.98954		0.967828	0.969697	0.960177
V. tasmaniensis	Locus Tag	VS_RS07105	VS_RS07110	VS_RS07115	VS_RS07120			VS_RS07125	VS_RS07130	VS_RS07135	VS_RS07140	VS_RS07145		VS_RS07150				VS_RS07155	VS_RS07160	VS_RS07165		VS_RS07170		VS_RS07175	VS_RS07180	VS_RS07185
V. tasmaniensis	Protein Id	WP_004733793.1	WP_012603961.1	WP_012603962.1	WP_012603963.1			WP_004733797.1	WP_004733798.1	WP_012603964.1	WP_012603965.1	WP_012603966.1		WP_012603967.1				WP_012603968.1	WP_012603969.1	WP_012603970.1		WP_012603971.1		WP_012603972.1	WP_012603973.1	WP_012603974.1
V. tasmaniensis	Identity %	63.46	64.23	72.86	52.63						54.39	73.59		45.01				62.81		57.22		67.02		53.61	61.2	71.89
V. tasmaniensis	MinLrap	0.971963	0.985612	1.00143	0.995633						0.897638	1.02386		0.983193				0.969231		1.00538		0.99789		0.983607	0.972152	0.990868
V. tasmaniensis	MaxLrap	0.954128	0.948097	0.998573	0.995633						0.850746	1.01378		0.953804				0.962882		0.997333		0.98954		0.965147	0.969697	0.960177
V. toranzoniae	Locus Tag	VTO7225_RS00170	VTO7225_RS00165	VTO7225_RS00160	VTO7225_RS00155						VTO7225_RS00150	VTO7225_RS00145		VTO7225_RS00140				VTO7225_RS00135	VTO7225_RS00130	VTO7225_RS00125		VTO7225_RS00120		VTO7225_RS00115	VTO7225_RS00110	VTO7225_RS00105
V. toranzoniae	Protein Id	WP_017057299.1	WP_060467690.1	WP_060467691.1	WP_060467692.1						WP_060467693.1	WP_060467694.1		WP_060467695.1				WP_060467696.1	WP_060467697.1	WP_060467698.1		WP_060467699.1		WP_060467700.1	WP_060467701.1	WP_032547952.1
V. toranzoniae	Identity %	63.46	64.18	71.57	49.12						49.6	72.3		47.18				60.09		53.48		66.81		49.87	61.08	72.35
V. toranzoniae	MinLrap	0.971963	0.967509	1.00143	0.995633						0.984252	1.00197		0.991597				0.969231		1.00538		0.960168		1.01072	0.982278	0.995413
V. toranzoniae	MaxLrap	0.954128	0.927336	0.998573	0.995633						0.954198	0.996086		0.931579				0.964989		0.997333		0.958159		0.992105	0.979798	0.960177
V. tubiashii	Locus Tag	IX91_RS07810	IX91_RS07815	IX91_RS07820	IX91_RS07825		IX91_RS07830				IX91_RS07835	IX91_RS07840		IX91_RS07845	IX91_RS07850	IX91_RS07855	IX91_RS07860	IX91_RS07865	IX91_RS07870	IX91_RS07875		IX91_RS07880		IX91_RS07885	IX91_RS07890	IX91_RS07895
V. tubiashii	Protein Id	WP_004748956.1	WP_004748954.1	WP_004748953.1	WP_004748952.1		WP_004749502.1				WP_004748950.1	WP_004748949.1		WP_004748948.1	WP_004748947.1	WP_004749501.1	WP_004745140.1	WP_004745142.1	WP_004745143.1	WP_004745144.1		WP_004745146.1		WP_004745147.1	WP_004745149.1	WP_004745150.1
V. tubiashii	Identity %	66.04	66.29	75	47.58						60.53	73.45		44.13	45.64	41.25	33.9	59.52		52.52		64.06		54.9	56.46	73.11
V. tubiashii	MinLrap	1	0.946237	0.998565	0.991266						0.897638	1.02454		1.02047	0.987342	0.974555	0.993684	1.0044		1.01617		0.98954		0.983471	1	1
V. tubiashii	MaxLrap	0.990654	0.913495	0.992867	0.982684						0.148052	0.98622		0.977591	0.972569	0.967172	0.989518	0.982796		1.00533		0.98954		0.957105	0.997475	0.938053
V. variabilis	Locus Tag	NL53_RS00510	NL53_RS00515	NL53_RS00520	NL53_RS00525		NL53_RS00530				NL53_RS00535	NL53_RS00540		NL53_RS00545	NL53_RS00550	NL53_RS00555	NL53_RS00560	NL53_RS00565	NL53_RS00570	NL53_RS00575		NL53_RS00580		NL53_RS00585	NL53_RS00590	NL53_RS00595
V. variabilis	Protein Id	WP_005473746.1	WP_038211932.1	WP_038211934.1	WP_038211937.1		WP_038211939.1				WP_038211940.1	WP_038211942.1		WP_038211944.1	WP_038211947.1	WP_038211948.1	WP_038211950.1	WP_038212022.1	WP_038211952.1	WP_038211955.1		WP_038211957.1		WP_038211959.1	WP_038211961.1	WP_038211963.1
V. variabilis	Identity %	64.15	65.3	73.5	47.35						60.17	74.25		44.41	44.7	38.4	36.32	62.17		53.44		62.16		55.9	58.4	71.08
V. variabilis	MinLrap	1	0.964029	0.97711	0.9869						0.929134	1.02454		1.00295	0.979747	0.994872	0.87315	0.993407		1.01887		0.99789		0.980716	1.01013	0.962264
V. variabilis	MaxLrap	0.990654	0.927336	0.974322	0.978355						0.152455	0.98622		0.952381	0.962687	0.979798	0.865828	0.980477		1.008		0.98954		0.954424	1.00758	0.902655
V. vulnificus CMCP6	Locus Tag	VV1_RS12665	VV1_RS12670	VV1_RS12675	VV1_RS12680		VV1_RS12685				VV1_RS12690	VV1_RS12695		VV1_RS12700	VV1_RS12705	VV1_RS12710	VV1_RS12715	VV1_RS12720	VV1_RS12725	VV1_RS12730		VV1_RS12735		VV1_RS12740	VV1_RS12745	VV1_RS12750
V. vulnificus CMCP6	Protein Id	WP_011080500.1	WP_011080501.1	WP_011080502.1	WP_043877164.1		WP_011080504.1				WP_011080505.1	WP_011080506.1		WP_011080507.1	WP_011080508.1	WP_011080509.1	WP_011080510.1	WP_011080511.1	WP_011080512.1_	WP_011080513.1		WP_011080514.1		WP_011080515.1	WP_011080516.1	WP_011080517.1
V. vulnificus CMCP6	Identity %	66.35	73.81	77.14	51.75						55.75	76.85		45.64	46.42	40.21	42.05	63.33		52.55		63.64		52.07	59.13	75.83
V. vulnificus CMCP6	MinLrap	0.981132	0.9	0.969957	0.995633						0.889764	1.00805		0.963585	0.95443	0.964286	0.922432	0.969095		1.04533		0.991614		0.986413	0.982323	0.99061
V. vulnificus CMCP6	MaxLrap	0.971963	0.871972	0.96719	0.991304						0.148294	0.98622		0.912467	0.949622	0.954545	0.90535	0.964835		1		0.98954		0.97319	0.9511	0.933628
V. vulnificus YJ016	Locus Tag	BJE04_RS08080	BJE04_RS08075	BJE04_RS08070	BJE04_RS08065		BJE04_RS08060				BJE04_RS08055	BJE04_RS08050		BJE04_RS08045	BJE04_RS08040	BJE04_RS08035	BJE04_RS08030	BJE04_RS08025	BJE04_RS08020	BJE04_RS08015		BJE04_RS08010		BJE04_RS08005	BJE04_RS08000	BJE04_RS07995
V. vulnificus YJ016	Protein Id	WP_011080500.1	WP_013571854.1	WP_011150243.1	WP_043877164.1		WP_043877163.1				WP_011150241.1	WP_011080506.1		WP_011150240.1	WP_011150239.1	WP_011150238.1	WP_011150237.1	WP_011150236.1	WP_011150235.1	WP_011150234.1		WP_011150232.1		WP_011150231.1	WP_011150230.1	WP_011080517.1
V. vulnificus YJ016	Identity %	66.35	73.81	77.29	51.75						55.75	76.85		45.64	45.89	40.48	42.37	63.55		51.52		63.42		52.07	59.9	75.83
V. vulnificus YJ016	MinLrap	0.981132	0.9	0.969957	0.995633						0.889764	1.00805		0.963585	0.95443	0.964286	0.920335	0.969095		1.05067		0.991614		0.986413	0.982323	0.99061
V. vulnificus YJ016	MaxLrap	0.971963	0.871972	0.96719	0.991304						0.148294	0.98622		0.912467	0.949622	0.954545	0.903292	0.964835		1.0051		0.98954		0.97319	0.9511	0.933628
V. xuii	Locus Tag	AKJ18_RS18640	AKJ18_RS18645	AKJ18_RS18650	AKJ18_RS18655		AKJ18_RS18660				AKJ18_RS18665	AKJ18_RS18670		AKJ18_RS18675	AKJ18_RS18680	AKJ18_RS18685	AKJ18_RS18690	AKJ18_RS18695	AKJ18_RS18700	AKJ18_RS18705		AKJ18_RS18710		AKJ18_RS18715	AKJ18_RS18720	AKJ18_RS18725
V. xuii	Protein Id	WP_053441301.1	WP_053441302.1	WP_053441303.1	WP_053441304.1		WP_053441305.1				WP_053441306.1	WP_053441307.1		WP_053441308.1	WP_053441309.1	WP_053441310.1	WP_053441311.1	WP_053441312.1	WP_053441313.1	WP_053441314.1		WP_053441315.1		WP_053441316.1	WP_053441317.1	WP_053441318.1
V. xuii	Identity %	65.09	64.03	74.53	44.98						57.63	72.85		43.02	46.15	40.79	36.08	61.35		52.8		63		53.95	56.71	72.64
V. xuii	MinLrap	1	0.996416	0.991392	1						0.929134	1.03299		0.982857	0.987342	0.969388	0.869474	1.00659		1.01078		0.98954		0.977901	1	1
V. xuii	MaxLrap	0.990654	0.961938	0.985735	0.987069						0.153446	0.98622		0.963585	0.972569	0.959596	0.865828	1.00659		1		0.98954		0.949062	0.997475	0.938053
