# Supplementary material for: Comparative genomics reveals a widespread distribution of an exopolysaccharide biosynthesis gene cluster among Vibrionaceae
Source: BMC Res Notes. 2018 Feb 6;11:102. doi: 10.1186/s13104-018-3214-z (PMC5801674; doi:10.1186/s13104-018-3214-z)
Supplement: Supplementary file 5 — Additional file 5. Gene clusters retrieved from the NCBI genome database excluding Vibrionaceae that show homology to eps cluster. [file 13104_2018_3214_MOESM5_ESM.xlsx]

## Sheet: Feuil1
						Taxonomy (NCBI)
Genome	Strain	Assembly Accession	Assembly level	eps cluster	eps genes *	Genus	Phylum	Class	Order	Family
Aeromonas australiensis	CECT 8023	PRJEB7021	Contigs	Y	AxCDGHRQPOxxxxxxxxxNMKLIJ	Aeromonas	Proteobacteria	Gammaproteobacteria	Aeromonadales	Aeromonadaceae
Aeromonas dhakensis	AAK1	ASM31519v1	Contigs	Y	ABCDGHRQPOxxxxxxNMKLIJ	Aeromonas	Proteobacteria	Gammaproteobacteria	Aeromonadales	Aeromonadaceae
Aeromonas hydrophila	AL06-06	ASM94091v1	Whole genome	N		Aeromonas	Proteobacteria	Gammaproteobacteria	Aeromonadales	Aeromonadaceae
Aeromonas hydrophila	SSU	Aero_hydr_SSU_V1	Scaffolds	Y	ABCDGHRQPOxxxxxNMKLIJ	Aeromonas	Proteobacteria	Gammaproteobacteria	Aeromonadales	Aeromonadaceae
Aeromonas hydrophila subsp hydrophila	ATCC 7966	ASM1480v1	Whole genome	N		Aeromonas	Proteobacteria	Gammaproteobacteria	Aeromonadales	Aeromonadaceae
Aestuariibacter salexigens		ASM42914v1	Scaffolds	Y	GxIKLMNxPQABCDGGH	Aestuariibacter	Proteobacteria	Gammaproteobacteria	Alteromonadales	Alteromonadaceae
Agarivorans albus		ASM41417v1	Contigs	Y	KOPQxxxMxxxABCDxxFGxxxxH	Agarivorans	Proteobacteria	Gammaproteobacteria	Alteromonadales	Alteromonadaceae
Aliagarivorans marinus		ASM42948v1	Scaffolds	Y	OPQABCDxxGxxxxHxxxxxGQLQQKMN	Aliagarivorans	Proteobacteria	Gammaproteobacteria	Alteromonadales	Alteromonadaceae
Azorhizobium caulinodans		ASM1052v1	Whole genome	Y	QPABCDOxxxxxNLH	Azorhizobium	Proteobacteria	Alphaproteobacteria	Rhizobiales	Xanthobacteraceae
Colwellia piezophila	ATCC BAA-637	ASM37862v1	Scaffolds	Y	GGxxxOPQRxABCDxxHKxIJxN	Colwellia	Proteobacteria	Gammaproteobacteria	Alteromonadales	Colwelliaceae
Endozoicomonas elysicola		ASM71077v1	Scaffolds	Y	RQPOxNxLxHxABCDxI	Endozoicomonas	Proteobacteria	Gammaproteobacteria	Oceanospirillales	Hahellaceae
Ferrimonas marina		ASM157112v1	Contigs	Y	NMKxLxxHxxGFxDCBAxxQPO	Ferrimonas	Proteobacteria	Gammaproteobacteria	Alteromonadales	Ferrimonadaceae
Glaciecola	HTCC2999	ASM15577v1	Scaffolds	Y	ABCDGQPxONxxxLKIH	Glaciecola	Proteobacteria	Gammaproteobacteria	Alteromonadales	Alteromonadaceae
Lamprocystis purpurea	DSM 4197	ASM37952v1	Scaffolds	Y	MNOPQABCDxGG	Lamprocystis	Proteobacteria	Gammaproteobacteria	Chromatiales	Chromatiaceae
Marinagarivorans algicola		ASM129270v1	Contigs	Y	HIJKLMNOPQxABCDFxG	Marinagarivorans	Proteobacteria	Gammaproteobacteria	Alteromonadales	Ferrimonadaceae
Marinomonas mediterranea	MMB-1	ASM19286v1	Whole genome	Y	GGGDCBARQPORNxxKPQHxG	Marinomonas	Proteobacteria	Gammaproteobacteria	Cellvibrionales	Cellvibrionaceae
Moritella viscosa		MVIS1	Whole genome	Y	ABCDxFxxGx//MNxOPQ	Moritella	Proteobacteria	Gammaproteobacteria	Alteromonadales	Moritellaceae
Neptuniibacter caesariensis	MED92	ASM15334v1	Scaffolds	Y	GxDCxAxRQPOxNMxLxKxxxH	Neptuniibacter	Proteobacteria	Gammaproteobacteria	Oceanospirillales	Oceanospirillaceae
Neptunomonas japonica	DSM 18939	ASM42276v1	Scaffolds	Y	GxDCxARQPOxxNMxxxxxLKxxxH	Neptunomonas	Proteobacteria	Gammaproteobacteria	Oceanospirillales	Oceanospirillaceae
Nesiotobacter exalbescens	DSM 16456	ASM42278v1	Scaffolds	Y	DCBAPQxFGOxxNxxKIxGH	Nesiotobacter	Proteobacteria	Alphaproteobacteria	Rhodobacterales	Rhodobacteraceae
Nisaea denitrificans	DSM 18348	ASM42650v1	Scaffolds	Y	GxRKPxLxMQxNxxOIHxxGGxGDCBA	Nisaea	Proteobacteria	Alphaproteobacteria	Rhodospirillales	Rhodospirillaceae
Oceanospirillum multiglobuliferum	ATCC 33336	IMG-taxon_2582581321	Scaffolds	Y	GGFDCBA//RQPOG	Oceanospirillum	Proteobacteria	Gammaproteobacteria	Oceanospirillales	Oceanospirillaceae
Plesiomonas shigelloides		31289_E01	Whole genome	N		Plesiomonas	Proteobacteria	Gammaproteobacteria	Enterobacterales	unclassifiedEnterobacterales
Pseudoalteromonas luteoviolacea B	ATCC 29581	ASM33323v1	too small - excluded			Pseudoalteromonas	Proteobacteria	Gammaproteobacteria	Alteromonadales	Pseudoalteromonadaceae
Pseudoalteromonas marina	DSM 17587	Pman_2.0	Contigs	Y	IJKLMOPQRABCDxGHxxG	Pseudoalteromonas	Proteobacteria	Gammaproteobacteria	Alteromonadales	Pseudoalteromonadaceae
Pseudoalteromonas undina	NCIMB 2128	Pund_2.0	Contigs	Y	GxFHGxDCBAQPONMLKJQ	Pseudoalteromonas	Proteobacteria	Gammaproteobacteria	Alteromonadales	Pseudoalteromonadaceae
Psychromonas aquimarina		ASM42872v1	Scaffolds	Y	HxIJKLMNOPQRxABCDxxxFG	Psychromonas	Proteobacteria	Gammaproteobacteria	Alteromonadales	Psychromonadaceae
Thalassomonas actiniarum		ASM94897v1	Scaffolds	Y	GDCBPONMLKJIH	Thalassomonas	Proteobacteria	Gammaproteobacteria	Alteromonadales	Colwelliaceae
* in black are genes coded by the (+) strand. Genes in red on coded by the antisense (-) strand.
x stands for an unknown gene
// stands for a large gap with unknown genes
